# Supplementary material for: Links of gut microbiota composition with alcohol dependence syndrome and alcoholic liver disease
Source: Microbiome. 2017 Oct 17;5:141. doi: 10.1186/s40168-017-0359-2 (PMC5645934; doi:10.1186/s40168-017-0359-2)
Supplement: Supplementary file 1 — Clinical data about the patients. (XLSX 14 kb) [file 40168_2017_359_MOESM1_ESM.xlsx]

## Sheet: Table S1
Clinical data about the patients.
Sample ID	Group	Clinical center	Age, years	Gender	BMI	ICD-10 diagnosis code	Comorbidities	Dataset publication reference
ADS_1	ADS	Saint-Petersburg	NA	M	21.67	F10.3		Tyakht et al. 2017
ADS_10	ADS	Saint-Petersburg	39	M	20.13	F10.3		Dubinkina et al. 2016
ADS_11	ADS	Saint-Petersburg	60	M	NA	F10.3	Cholecystitis. Ischemia. Hypertension. Peptic ulcer disease	Tyakht et al. 2017
ADS_12	ADS	Saint-Petersburg	41	M	20.46	F10.3		Dubinkina et al. 2016
ADS_13	ADS	Saint-Petersburg	55	M	19.86	F10.2		Tyakht et al. 2017
ADS_14	ADS	Saint-Petersburg	29	M	23.5	F10.2		Dubinkina et al. 2016
ADS_15	ADS	Saint-Petersburg	47	M	24.76	F10.3		Tyakht et al. 2017
ADS_16	ADS	Saint-Petersburg	43	M	20.45	F10.2		Dubinkina et al. 2016
ADS_17	ADS	Saint-Petersburg	52	M	19.35	F10.2		Tyakht et al. 2017
ADS_18	ADS	Saint-Petersburg	41	M	21.59	F10.2		Tyakht et al. 2017
ADS_19	ADS	Saint-Petersburg	36	M	19.23	F10.3		Tyakht et al. 2017
ADS_2	ADS	Saint-Petersburg	50	M	21.52	F10.2	Kidney disease	Tyakht et al. 2017
ADS_20	ADS	Saint-Petersburg	29	M	26.8	F10.3		Tyakht et al. 2017
ADS_21	ADS	Saint-Petersburg	45	M	24.23	F10.2		Tyakht et al. 2017
ADS_22	ADS	Saint-Petersburg	49	M	23.04	F10.3	Ischemia. Hypertension.	Tyakht et al. 2017
ADS_23	ADS	Saint-Petersburg	26	M	23.69	F10.2		Dubinkina et al. 2016
ADS_24	ADS	Saint-Petersburg	45	M	NA	F10.2	Allergy	Dubinkina et al. 2016
ADS_25	ADS	Saint-Petersburg	50	M	19.46	F10.2	Peptic ulcer disease	Tyakht et al. 2017
ADS_26	ADS	Saint-Petersburg	40	M	24.26	F10.2		Dubinkina et al. 2016
ADS_27	ADS	Saint-Petersburg	29	M	NA	F10.2		Dubinkina et al. 2016
ADS_28	ADS	Saint-Petersburg	52	M	NA	F10.3		Tyakht et al. 2017
ADS_29	ADS	Saint-Petersburg	44	M	23.6	F10.2		Dubinkina et al. 2016
ADS_3	ADS	Saint-Petersburg	37	M	21.41	F10.3		Dubinkina et al. 2016
ADS_30	ADS	Saint-Petersburg	54	M	NA	F10.2		Tyakht et al. 2017
ADS_31	ADS	Saint-Petersburg	31	M	22.6	F10.2		Dubinkina et al. 2016
ADS_32	ADS	Saint-Petersburg	49	M	NA	F10.3		Tyakht et al. 2017
ADS_33	ADS	Saint-Petersburg	40	M	16.58	F10.3		Dubinkina et al. 2016
ADS_34	ADS	Saint-Petersburg	25	M	19.7	F10.2		Dubinkina et al. 2016
ADS_35	ADS	Saint-Petersburg	38	M	21.69	F10.3		Dubinkina et al. 2016
ADS_36	ADS	Saint-Petersburg	54	M	NA	F10.3		Tyakht et al. 2017
ADS_37	ADS	Saint-Petersburg	32	M	17.25	F10.2		Tyakht et al. 2017
ADS_38	ADS	Saint-Petersburg	43	M	NA	F10.2	Bronchial asthma	Dubinkina et al. 2016
ADS_39	ADS	Kazan	20	M	NA	F10.1		Tyakht et al. 2017
ADS_4	ADS	Saint-Petersburg	53	M	23.23	F10.3	Hypertension	Tyakht et al. 2017
ADS_40	ADS	Kazan	30	M	21.97	F10.1	Liver steatosis	Tyakht et al. 2017
ADS_41	ADS	Kazan	40	M	19.66	F10.3	Liver steatosis	Tyakht et al. 2017
ADS_42	ADS	Kazan	59	F	30.76	F10.2		Tyakht et al. 2017
ADS_43	ADS	Kazan	31	M	20.98	F10.2	Chronic gastritis	Tyakht et al. 2017
ADS_44	ADS	Kazan	60	M	25.62	F10.2	Varicose veins of lower extremities	Tyakht et al. 2017
ADS_45	ADS	Kazan	53	M	20.72	F10.3		Tyakht et al. 2017
ADS_46	ADS	Kazan	48	M	22.49	F10.2	Upper respiratory tract infection	Tyakht et al. 2017
ADS_47	ADS	Kazan	55	M	27.89	F10.2	COPD	Tyakht et al. 2017
ADS_48	ADS	Kazan	45	M	21.26	F10.2	Liver steatosis	Tyakht et al. 2017
ADS_49	ADS	Kazan	54	M	28.33	F10.2	Arrhythmia	Tyakht et al. 2017
ADS_5	ADS	Saint-Petersburg	33	M	19.1	F10.2		Dubinkina et al. 2016
ADS_50	ADS	Kazan	36	M	21.14	F10.2		Tyakht et al. 2017
ADS_51	ADS	Kazan	41	M	18.26	F10.3		Tyakht et al. 2017
ADS_52	ADS	Kazan	32	M	23.6	F10.1	Duodenal ulcer	Tyakht et al. 2017
ADS_53	ADS	Kazan	41	M	22.53	F10.3		Tyakht et al. 2017
ADS_54	ADS	Kazan	34	M	28	F10.3		Tyakht et al. 2017
ADS_55	ADS	Kazan	30	M	23.24	F10.2	Pyelonephritis. Epilepsy	Tyakht et al. 2017
ADS_56	ADS	Kazan	59	M	24.69	F10.2	Chronic gastritis	Tyakht et al. 2017
ADS_57	ADS	Kazan	55	M	26.99	F10.2	Osteochondrosis	Tyakht et al. 2017
ADS_58	ADS	Kazan	31	M	23.46	F10.1	Epilepsy	Tyakht et al. 2017
ADS_59	ADS	Kazan	38	M	23.33	F10.3	COPD. Epilepsy	Tyakht et al. 2017
ADS_6	ADS	Saint-Petersburg	44	M	NA	F10.3		Dubinkina et al. 2016
ADS_60	ADS	Kazan	56	F	36.85	F10.2		Tyakht et al. 2017
ADS_61	ADS	Kazan	53	F	29.74	F10.3	Acute respiratory disease	Tyakht et al. 2017
ADS_62	ADS	Kazan	44	M	20.05	F10.3	Liver steatosis	Tyakht et al. 2017
ADS_63	ADS	Kazan	52	M	23.94	F10.3	COPD. Gastritis.	Tyakht et al. 2017
ADS_64	ADS	Kazan	43	M	25.98	F10.2		Tyakht et al. 2017
ADS_65	ADS	Kazan	47	M	24.54	F10.2	Acute coronary syndrome	Tyakht et al. 2017
ADS_66	ADS	Kazan	57	M	22.72	F10.3	COPD	Tyakht et al. 2017
ADS_67	ADS	Kazan	57	M	26.78	F10.2		Tyakht et al. 2017
ADS_68	ADS	Kazan	51	M	29.75	F10.2		Tyakht et al. 2017
ADS_69	ADS	Kazan	33	M	25.47	F10.2	Acute respiratory disease	Tyakht et al. 2017
ADS_7	ADS	Saint-Petersburg	37	M	21.46	F10.2		Dubinkina et al. 2016
ADS_70	ADS	Kazan	32	M	19.25	F10.2	Liver steatosis	Tyakht et al. 2017
ADS_71	ADS	Kazan	60	F	35.49	F10.2	Tonsillitis. COPD. Mastopathy.	Tyakht et al. 2017
ADS_72	ADS	Kazan	41	M	25.66	F10.3	Encephalopathy. Liver steatosis.	Tyakht et al. 2017
ADS_8	ADS	Saint-Petersburg	56	M	20.17	F10.3		Tyakht et al. 2017
ADS_9	ADS	Saint-Petersburg	56	M	21.19	F10.2		Tyakht et al. 2017
ALC_1	ALC	Moscow	46	M	33.33	K70.31	Cholelithiasis. Chronic pancreatitis. Chronic pyelonephritis. Chronic erosive gastritis. Psoriasis	Shalikiani et al. 2015
ALC_10	ALC	Moscow	58	F	25.08	K70.31	Chronic erosive gastritis. Duodenal ulcer. Chronic cholecystitis. Chronic pancreatitis. Chronic hemorrhoids. Hypertension	Shalikiani et al. 2015
ALC_11	ALC	Moscow	55	M	24.49	K70.31	Chronic gastroduodenitis. Chronic pancreatitis.	Shalikiani et al. 2015
ALC_12	ALC	Moscow	37	M	28.53	K70.30	Duodenal ulcer	Shalikiani et al. 2015
ALC_13	ALC	Moscow	32	M	37.65	K70.30	Chronic pancreatitis. Hypertension	Shalikiani et al. 2015
ALC_14	ALC	Moscow	39	F	23.44	K70.30	Chronic hemorrhoids	Shalikiani et al. 2015
ALC_15	ALC	Moscow	50	F	27.34	K70.30	Сholelithiasis. Chronic pancreatitis. Chronic gastritis.	Tyakht et al. 2017
ALC_16	ALC	Moscow	53	M	26.78	K70.31	Gastric ulcer. Chronic pancreatitis.	Tyakht et al. 2017
ALC_17	ALC	Moscow	54	M	30.45	K70.31	Chronic pancreatitis. Chronic cholecystitis. Chronic gastritis.	Tyakht et al. 2017
ALC_18	ALC	Moscow	40	M	23.89	K70.30	Chronic erosive gastritis. Chronic pancreatitis. Сholelithiasis. Hypertension.	Tyakht et al. 2017
ALC_19	ALC	Moscow	50	M	30.02	K70.31	Сholelithiasis. Hypertension.	Tyakht et al. 2017
ALC_2	ALC	Moscow	41	M	23.93	K70.31	Chronic pancreatitis. GERD. Chronic gastroduodenitis. Chronic hemorrhoids. Chronic pyelonephritis.	Shalikiani et al. 2015
ALC_20	ALC	Moscow	52	M	20.05	K70.30	Chronic pancreatitis. Chronic gastritis. Varicose veins of lower extremities.	Tyakht et al. 2017
ALC_21	ALC	Moscow	52	M	22.83	K70.30	Chronic pancreatitis	Tyakht et al. 2017
ALC_22	ALC	Moscow	52	M	28.39	K70.30	Chronic gastritis. Chronic pancreatitis. Chronic cholecystitis.	Tyakht et al. 2017
ALC_23	ALC	Moscow	52	M	24.9	K70.30	Chronic cholecystitis. Chronic pancreatitis. Chronic gastritis.	Tyakht et al. 2017
ALC_24	ALC	Moscow	54	M	26.59	K70.30	Duodenal ulcer. Chronic pancreatitis.	Tyakht et al. 2017
ALC_25	ALC	Moscow	44	M	30.25	K70.30	Duodenal ulcer. Chronic pancreatitis.	Tyakht et al. 2017
ALC_26	ALC	Moscow	55	M	33.91	K70.30	Chronic pancreatitis. Chronic gastritis.	Tyakht et al. 2017
ALC_27	ALC	Moscow	47	M	25.99	K70.31	Chronic gastroduodenitis. Chronic pancreatitis.	Tyakht et al. 2017
ALC_3	ALC	Moscow	57	M	25	K70.31	Chronic pancreatitis. Hiatal hernia.	Shalikiani et al. 2015
ALC_4	ALC	Moscow	52	F	22.77	K70.31	Chronic gastroduodenitis. Chronic pancreatitis. Urolithiasis. Chronic prostatitis.	Shalikiani et al. 2015
ALC_5	ALC	Moscow	58	M	30.93	K70.30	Сholelithiasis. Cholecystectomy. Hypertension. Aortic and mitral valve insufficiency. COPD.	Shalikiani et al. 2015
ALC_6	ALC	Moscow	49	F	27.06	K70.30	Hypertension. Atrophic endometrium. Varicose veins of lower extremities.	Shalikiani et al. 2015
ALC_7	ALC	Moscow	42	M	31.83	K70.30	Hypertension. Seborrheic dermatitis.	Shalikiani et al. 2015
ALC_8	ALC	Moscow	57	M	24.07	K70.31		Shalikiani et al. 2015
ALC_9	ALC	Moscow	44	M	30.72	K70.31	Chronic combined hemorrhoids. Bronchial asthma. Chronic prostatitis.	Shalikiani et al. 2015
