# Supplementary material for: Links of gut microbiota composition with alcohol dependence syndrome and alcoholic liver disease
Source: Microbiome. 2017 Oct 17;5:141. doi: 10.1186/s40168-017-0359-2 (PMC5645934; doi:10.1186/s40168-017-0359-2)
Supplement: Supplementary file 2 — Sequencing and general statistics of the metagenomes. (XLSX 14 kb) [file 40168_2017_359_MOESM2_ESM.xlsx]

## Sheet: Table S2
Sequencing and general statistics.
Sample ID	Number of metagenomic reads	Reads mapped to human genome, %	Reads mapped to genome catalogue, %	Reads mapped to gene catalogue, %	Alpha-diversity (Shannon index)	N50 for the assembly, bp*	Number of the contigs*	* contigs less than 300bp were discarded
ADS_1	10153970	0.14	24.44	48.67	3.48	467	6295
ADS_10	18812686	0.07	35.51	49.05	1.45	1324	3447
ADS_11	29080934	0.12	26.55	41.31	3.66	341	166
ADS_12	20154527	0.06	37.3	53.51	3.28	473	9535
ADS_13	12513035	0.1	25.16	43.29	3.98	444	4013
ADS_14	23044798	0.19	31.04	51.25	2.91	578	18118
ADS_15	20976633	0.2	33.72	59.53	3.66	562	25069
ADS_16	29020587	0.13	24.77	47.76	3.32	703	15114
ADS_17	24190188	0.35	22.61	49.56	3	679	22486
ADS_18	23000645	0.85	38.73	54.92	3.69	520	27123
ADS_19	30636718	0.54	26.8	50.32	4.08	593	19649
ADS_2	16810160	0.39	50.16	56.19	3.16	908	8855
ADS_20	26043750	0.61	33.53	46.84	4.01	537	25157
ADS_21	34023279	0.18	27.41	57.72	4.06	558	37871
ADS_22	23927926	0.38	21.9	48.39	3.84	491	23857
ADS_23	9109851	0.03	20.83	45.12	3.82	696	6939
ADS_24	9516201	0.06	32.55	38.14	3.9	462	3135
ADS_25	8611901	0.03	41.87	42.72	3.12	682	8313
ADS_26	15004289	0.06	22.37	36.35	3.63	505	7134
ADS_27	13165253	0.48	43.75	44.6	3.16	688	15568
ADS_28	11535577	0.04	18.78	37.59	3.77	544	4425
ADS_29	10081297	0.12	17.43	37.18	3.83	485	6083
ADS_3	20691947	0.19	26.33	51.17	3.83	516	12800
ADS_30	15365227	0.12	31.51	38.61	3.61	627	14577
ADS_31	8967336	0.09	26.64	42.79	3.9	452	2656
ADS_32	10708157	0.02	42.02	48.5	3.66	570	10499
ADS_33	11782640	0.39	21.71	39.01	3.68	498	7292
ADS_34	10113194	0.21	30.86	42.03	3.69	488	4699
ADS_35	11891423	0.03	20.05	45.17	2.54	876	4221
ADS_36	13773363	0.07	31	49.3	3.75	571	11320
ADS_37	20120245	0.05	28.77	37.91	3.15	615	15051
ADS_38	12711592	0.1	44.14	43.65	2.89	1143	7325
ADS_39	7140367	0.45	10.48	18.32	1.65	436	1885
ADS_4	21451967	0.62	28.1	49.22	3.43	574	12040
ADS_40	26999801	0.33	23.61	39.67	3.4	618	14118
ADS_41	28743239	0.97	21.24	43.11	3.13	753	19155
ADS_42	31253229	0.27	10.61	37.36	2.9	622	25329
ADS_43	41498827	0.13	18.29	35.38	3.69	649	34326
ADS_44	42748317	0.12	23.7	39.29	3.02	667	29440
ADS_45	26302570	1.49	24.37	38.87	2.76	1025	8481
ADS_46	25887723	0.39	22.15	37.03	1.69	1166	6996
ADS_47	22770985	0.08	31.56	47.69	3.24	731	17435
ADS_48	27470489	0.88	24.84	44.63	3.08	1001	15591
ADS_49	38664267	1.21	21.85	41.26	2.84	587	16660
ADS_5	18616713	0.92	28.38	47.58	3.89	435	10373
ADS_50	18854061	0.77	27.73	42.57	3.25	578	11545
ADS_51	16933246	1.27	15.72	31.07	3.61	499	2281
ADS_52	19553479	0.31	20.11	44	3.66	581	17829
ADS_53	16230104	0.55	16.57	35.12	3.98	498	6231
ADS_54	18038969	0.11	32.78	46.62	2.22	2007	3685
ADS_55	20952073	0.88	21.94	41.22	3.04	607	12675
ADS_56	26969376	0.14	22.91	38.68	3.25	711	19541
ADS_57	23191447	0.25	20.48	37.19	2.52	1334	6726
ADS_58	26603314	2.65	15.29	34.27	3.59	540	14021
ADS_59	8271013	1.26	34.5	22.91	1.79	763	2818
ADS_6	95733222	0.74	23.56	45.45	2.72	556	30630
ADS_60	18954471	0.78	22.63	39.65	2.51	720	8438
ADS_61	29431232	2.73	15.37	36.86	3.07	518	18905
ADS_62	49694066	1.42	11.05	35.79	3.64	617	37121
ADS_63	41114434	0.4	33.42	48.28	3.43	611	37442
ADS_64	47162307	1.97	17.96	37.18	3.08	575	32058
ADS_65	33082307	2.34	30.35	45.4	3.14	827	26472
ADS_66	30036245	2.28	14.81	32.71	2.55	839	12512
ADS_67	37864917	1	20.22	37.62	4.1	497	28402
ADS_68	47672194	2.51	11.08	35.86	3.7	666	33603
ADS_69	28299402	2.03	24.95	42.36	2.79	693	15251
ADS_7	30500716	0.63	18.93	42.9	3.78	500	10554
ADS_70	32117719	2.4	23.19	39.45	3.37	558	27274
ADS_71	28385940	0.8	12.31	33.2	2.95	615	14591
ADS_72	57985827	0.56	21.07	37.24	3.54	644	38852
ADS_8	12749151	0.26	40.34	44.47	4.02	455	4385
ADS_9	25070477	0.25	34.52	53.77	3.56	621	20668
ALC_1	23562078	21.88	20.85	21.33	2.34	1108	8489
ALC_10	9845298	0.27	34.49	43.4	3.61	521	15061
ALC_11	8814809	0.17	20.5	44.37	3.8	648	10565
ALC_12	12295866	0.05	48.51	56.56	3.03	869	13844
ALC_13	10488183	3.18	46.85	36.58	1.77	1516	6926
ALC_14	8275938	0.22	38.49	52.05	3.42	822	16613
ALC_15	17189401	0.04	33.18	53.48	3.3	930	20903
ALC_16	18878011	1.56	43.21	46.53	3.4	929	21426
ALC_17	15826057	0.05	21.01	45.13	3.34	519	13490
ALC_18	15788746	0.03	26.56	48	3.01	648	16893
ALC_19	17141801	0.06	37.3	50.88	3.46	635	22309
ALC_2	15798063	2.29	17.67	38.27	3.38	482	10748
ALC_20	16549658	0.61	36.96	32.66	2.7	813	12723
ALC_21	18571807	0.33	20.2	40.87	3.55	645	16340
ALC_22	14009703	0.07	27.31	44.05	2.42	701	14708
ALC_23	17954089	0.05	16.39	41.82	3.7	632	15853
ALC_24	16158554	3.9	28.66	46.46	3.02	1365	10267
ALC_25	15805864	0.06	32.69	46.7	3.98	601	13933
ALC_26	17681497	0.16	50.42	57.61	2.78	1078	13013
ALC_27	20790461	0.08	58.28	53.95	2.19	1975	10559
ALC_3	17890016	0.03	20.5	42.02	3.44	658	13989
ALC_4	19852995	0.04	24.56	42.36	3.49	557	19349
ALC_5	9052091	0.02	26.04	39.68	3.67	549	6558
ALC_6	22393994	0.11	29.61	39.34	2.84	664	10101
ALC_7	14791005	0.09	40.22	48.89	3.12	637	19751
ALC_8	11708768	0.06	19.19	38.25	3.72	474	4297
ALC_9	11693020	0.05	35.45	31.24	3.17	746	11401
