# Supplementary material for: Links of gut microbiota composition with alcohol dependence syndrome and alcoholic liver disease
Source: Microbiome. 2017 Oct 17;5:141. doi: 10.1186/s40168-017-0359-2 (PMC5645934; doi:10.1186/s40168-017-0359-2)
Supplement: Supplementary file 3 — Relative abundance of microbial genera in the metagenomes (the percentage of overall microbial abundance; obtained by mapping to the 353 reference gut microbial genomes). (XLSX 75 kb) [file 40168_2017_359_MOESM3_ESM.xlsx]

## Sheet: Table S3
Relative abundance of microbial genera in the metagenomes (the percentage of overall microbial abundance; obtained by mapping to the 353 reference gut microbial genomes).
Sample ID	Acidaminococcus	Actinomyces	Adlercreutzia	Aggregatibacter	Akkermansia	Alistipes	Anaerobiospirillum	Anaerococcus	Anaerostipes	Anaerotruncus	Bacteroides	Barnesiella	Bifidobacterium	Bilophila	Blautia	Bulleidia	Campylobacter	Candida	Catenibacterium	Citrobacter	Clostridiales	Clostridium	Collinsella	Coprobacillus	Coprococcus	Desulfovibrio	Dialister	Dorea	Eggerthella	Enterobacter	Enterobacteriaceae	Enterococcus	Escherichia,Shigella	Eubacterium	Faecalibacterium	Finegoldia	Flavonifractor	Fusobacterium	Gemella	Gordonibacter	Granulicatella	Haemophilus	Holdemania	Klebsiella	Lachnospiraceae	Lactobacillus	Lactococcus	Leuconostoc	Marvinbryantia
ADS_1	0	0	0	0	0.631861	1.30042	0	0	1.70839	0.131231	11.4102	0.204998	0.848528	0.0757748	6.94182	0	0	0	0	0	0.306245	0.0936065	0.143509	0	7.22653	0.0708674	0.152032	0.832138	0	0	0	0	0	1.14043	2.84361	0	0.0752987	0	0	0	0	0	0	0	15.4207	7.06317	0	0	0
ADS_10	0.331751	0	0	0	0	0.119269	0	0	1.74081	0	6.40365	0.0635233	0.766323	0	2.18303	0	0	0	0	0	0.0833671	0.0254195	0.199819	0.0258642	0.984644	0	0	0.953439	0	0	0	0	0	0.176454	0.887508	0	0	0	0	0	0	0	0	0	2.37891	0.0969808	0	0	0
ADS_11	0	0	0	0	0	1.57089	0	0	6.03498	0	29.5399	3.7473	1.79063	0	6.77618	0	0	0	0	0	0	0	0.251423	0.170422	2.72538	0	0	1.73827	0	0	0	0	0.325916	7.57721	1.74449	0	0	0	0	0	0	0	0	0	16.6246	4.11521	0	0	0
ADS_12	0	0	0	0	0	0.229185	0	0	12.2109	0.0632074	7.35752	0.539304	0	0	22.5889	0	0	0	1.33511	0	0.161162	0.541675	1.00165	0.443307	2.19485	0	0.0276881	2.0313	0.0835193	0	0	0.0816864	0.0475642	1.17071	0.608898	0	0.0469874	0	0	0	0	0	0.0601602	0	12.9885	0.29719	0.0709297	0	0
ADS_13	0.0681774	0	0.0428038	0	0	3.83216	0	0	1.03789	0.13686	21.396	1.92128	0.059921	0	6.41498	0	0	0	8.62342	0	0.277392	0.421705	0.866536	0.20993	9.01781	0	0.0767502	1.05202	0	0	0	0	6.23377	5.53881	9.19732	0	0.260844	0	0.0319375	0	0	0	0.098017	0	8.07929	0.183895	0	0	0
ADS_14	0.0229904	0	0	0	0	0.842613	0	0	0.315924	0.0509962	13.9978	0.590293	0.121392	0	2.87816	0	0	0	1.13267	0	0.225767	0.0743747	0.138795	0.110661	4.60034	0	0.066987	1.16796	0	0	0	0.192911	0.14712	0.537115	5.91422	0	0.0401087	0	0	0	0	0.137672	0	0.0415731	7.80283	0.224222	0.780905	0.234433	0
ADS_15	0.691209	0	0	0	0	0.139778	0	0	2.32529	0.063629	35.3777	0.810629	1.28865	0.0459326	6.83011	0	0	0	0.0288215	0	0.516082	0.315524	0.174597	0.156179	3.29939	0	0	1.32747	0	0	0	0.156415	0.5009	0.7666	4.61495	0	0.0435176	0	0	0	0	0.261323	0.0438158	0.0149759	7.60644	0.0286375	0.105321	0	0
ADS_16	0.489923	0	0	0	0	0.241942	0	0	6.37303	0.0209761	26.0603	0.548501	0.745644	0.0135979	7.33584	0	0	0	0.0347595	0	0.0773552	0.243082	0.0413843	0.161343	1.91249	0	0	1.23939	0	0	0	0.470328	0.244002	0.70323	0.466376	0	0.0312654	0.396853	0	0	0	0.0282255	0	0	5.85084	0	0	0	0
ADS_17	0	0	0	0	0	1.07327	0	0.0195599	0.480374	0.0407894	8.1701	0.134645	0.409271	0.0456629	4.08514	0	0	0	0.878916	0.125671	0.16676	0.152982	0.118414	0.117835	1.44081	0.0289846	0.0487276	1.07074	0	3.56743	0.0297865	0.305876	11.6817	0.552678	2.34368	0.0183809	0.0269012	0	0	0	0	0.0266559	0.0350884	0.145714	2.42018	1.07244	0.0728534	0	0
ADS_18	0.0225538	0	0	0	0	0.28536	0	0	4.12717	0.134009	7.66035	0.0822592	0.225669	0	18.4292	0	0	0	0.0198787	0.149756	0.921311	0.638188	0.269496	0.360966	6.41882	0	0	2.51155	0	0.053713	0.0225903	0.203334	8.79497	3.18239	3.70434	0	0.176055	0	0	0	0.0117586	0.0407245	0.117375	0.0386589	14.3113	0.0326117	0	0	0
ADS_19	0.318486	0	0	0	0	4.7259	0	0	3.25655	0.356461	9.87526	1.0451	5.98297	0.150645	16.8642	0	0	0	2.96402	0	0.525152	0.988772	1.64671	2.42694	3.07291	0	0	3.77459	0	0	0	1.01572	1.78438	2.71937	7.58485	0	0.126099	0	0	0	0	0.046748	0.275758	0.0157044	10.4892	0.0110327	0	0	0
ADS_2	0.0509352	0	0	0	0.0227793	1.2256	0	0	0.379544	0.0482446	65.9738	2.02423	0.456693	0.18782	2.23705	0	0	0	0.0310091	0.0785473	0.352536	0.418193	0.236255	0.606138	0.998341	0	0.017426	0.593847	0	0	0.0174075	0.0522874	5.31787	0.417565	2.43548	0	0.342382	0.0146239	0	0	0	0	0	0	2.97754	0.13721	0	0	0
ADS_20	0.288951	0	0.0365747	0	0	2.17423	0	0	4.76998	0.251932	35.0318	0.0720945	3.30078	0.157442	8.62382	0	0	0	0.0278663	0.0709513	0.262261	2.94739	0.878307	0.671839	3.64179	0	0.15816	0.966069	0	0.033125	0	0.603864	6.54604	1.8811	4.38712	0	0.0906586	0	0	0	0.0163098	0.124502	0.100731	0.0389694	8.16118	0.51499	0	0	0
ADS_21	0.0849543	0	0.0177098	0	0	3.84472	0	0	3.52649	0.125047	34.6053	3.28566	0.0121898	0.191611	6.3857	0	0	0	0.0288995	0.0111621	0.594341	0.773054	0.114574	0.405006	3.23615	0	0.0370969	3.22939	0	0	0	0.378804	0.542342	2.81157	3.84586	0	0.151588	0	0	0	0	0.0135087	0.109196	0.0338132	18.8906	0.0753277	0	0	0
ADS_22	2.98817	0	0	0	0	1.11813	0	0	0.735109	0.130477	14.6919	1.54848	2.56803	0.0807294	4.56336	0	0	0	4.03798	0.0202676	0.498812	0.756062	0.408195	0.288345	13.993	0	0.392754	1.32644	0	0	0	0.256489	1.47528	2.90308	4.67686	0	0.0892605	0	0	0	0	0.0980981	0.0884756	0.0203261	7.4112	0.241369	0.025084	0.132756	0
ADS_23	0	0	0	0	0	4.69704	0	0	0.348652	0.133128	39.7487	0.485563	0.0520408	0.0619197	6.62702	0	0	0	0.435578	0	0.657906	0.19973	0.388706	0	3.0344	0	0	1.52028	0	0	0	0	0.23733	2.24437	6.00005	0	0	0	0	0	0	0	0.110909	0	8.25678	0.0544142	0.0773685	0	0
ADS_24	0	0	0	0	0	1.06372	0	0	0.315504	0.209179	9.31853	0.067639	0.578027	0.071193	15.0396	0	0	0	0.282673	0.0669538	0.30376	1.84897	2.76492	0.836277	2.22735	0.338994	0	1.42818	0.0926665	0	0	0.297064	6.48643	9.34637	4.09527	0	0.220651	0.0296604	0	0	0	0	0.150066	0	18.8645	0.0790957	0.160655	0	0
ADS_25	0	0	0	0	0	0.741959	0	0	0.304444	0.03213	9.46672	0	2.17392	0.024938	3.65925	0	0	0	0.756989	0.500526	0.0636129	0.249014	0.659283	0.0398455	1.78883	0	0	1.46767	0	0.298766	0.0774956	0.376946	50.3045	2.55884	3.11407	0	0.0591175	0	0	0	0.0582498	0	0.095597	0.248838	10.1305	0.596179	0.0329116	0	0
ADS_26	0	0	0	0	0	0.41515	0	0	1.73178	0.0624334	19.5973	0.110136	0.893272	0.306382	8.64269	0	0	0	0.76794	0	0.409491	0.335647	1.54271	0.361944	2.20834	0.606494	0	1.32034	0	0.940687	0	0.0399517	0.257504	6.23067	4.26484	0	0.193541	0	0	0	0	0	0.0918331	0	6.55165	1.30281	0	0	0
ADS_27	0	0	0	0	0	0.0851521	0	0	17.0235	0.0363958	11.1328	0.148639	0	0.0697107	24.767	0	0	0	0	0	0.103047	2.40788	0	1.91715	1.03804	0	0	1.56353	0.16835	0	0	0.0397722	2.19643	0.932291	0.168259	0	0.112958	0	0	0	0	0	0	0	10.8307	0.148336	0	0	0
ADS_28	0	0	0	0	0.18739	1.82324	0	0	1.12638	0.151445	5.68841	0.15757	2.48137	0	13.5308	0	0	0	12.036	0	0.454173	0.113054	1.06368	0.117217	12.3745	0	0.21409	3.2076	0	0	0	0.119732	1.28385	2.23875	10.5553	0	0.0680041	0	0	0	0	0.0501218	0	0	8.91132	1.57354	0.0493845	0	0
ADS_29	0	0.0763963	0	0	0	0.236531	0.401342	0	0.300463	0.0988209	3.08348	0.740555	9.61524	0	12.0384	0	0	0	3.06394	0.287793	0.185259	1.49918	3.1249	0.201429	4.53594	0	0	0.519685	0	1.7037	0	0	26.3445	2.6433	5.61834	0	0.0954793	0	0	0	0	0	0.0877893	0.366747	5.79446	0.0528297	0.0901308	0	0
ADS_3	0	0	0	0	0.0261598	3.36071	0	0	0.918565	0.130083	23.5364	1.20727	0.260023	0.0322947	5.69192	0	0	0	2.68325	0	0.799406	0.417852	0.0900432	0.188596	18.8588	0	0.0358559	1.00144	0	0	0	0.0450929	0	1.78356	7.81949	0	0.0779266	0	0	0	0	0.0292829	0.0991132	0	12.9937	0.0814183	0.0510086	0	0
ADS_30	0	0.0359758	0	0	0.0183101	0.0577961	0	0	3.27065	0.0407686	1.14105	0.048136	14.3021	0.0544656	23.9868	0.0260524	0	0	0	0.0232207	0.208602	0.298799	5.21302	0.290567	5.85237	0	0	3.73501	0	0	0	0.0225143	2.95074	2.67132	2.70334	0	0	0	0.024178	0.0447219	0.0182915	0.0167115	0.062781	0	8.73049	3.75669	0.0209218	0	0
ADS_31	0	0	0.0779131	0	0.109677	0.59847	0	0	0.8136	0.207745	32.6072	0.304207	6.50259	0	9.109	0	0	0	2.01475	0	0.274657	0.526326	1.34266	0.0877541	3.50734	0.184984	0	1.43143	0	0	0	0	3.07132	1.8194	11.3671	0	0.0782627	0	0	0	0	0	0.0835229	0	9.27839	0	0	0	0
ADS_32	0.157463	0	0	0	0	4.79546	0	0	0.697625	0	52.345	1.45612	0.517645	0.489667	5.39319	0	0	0	2.19339	0	0.152689	0.316609	0.771967	0.179825	2.90308	0	0	0.96023	0	0	0	0.0335804	2.24466	1.45509	3.25313	0	0.0815869	0	0	0	0	0	0.0861923	0	6.78349	0	0	0	0
ADS_33	0	0	0	0	0	0	0	0	0.869662	0.0804983	5.35405	0.100112	0.924929	0.0835809	7.08269	0	0	0	3.05442	0.177651	0.366541	0.241067	1.02661	0.326568	5.94883	0.61753	0.261328	2.77477	0	0.0482805	0	0	20.7156	1.4573	11.4583	0	0.141985	0	0	0	0	0	0.0610999	0.354936	8.29501	2.44311	0	0	0
ADS_34	0.122863	0.0305302	0.189198	0	3.46286	0.183416	0	0	0.726279	0.0917867	12.7139	0	2.12143	0	6.02098	0	0	0	0	0.219284	0.210835	0.360567	0	0.199386	1.45321	0	9.41963	1.73068	0.156795	0	0.0985098	0.0920678	2.12448	0.652953	23.3671	0	0.535035	0	0	0.0726992	0	0	0	1.10392	6.62593	0.896112	0.0350667	0	0
ADS_35	0	0	0	0	0	0.0760053	0	0	0.934471	0.115713	1.31711	0.360064	0	0	8.28001	0	0	0	0.0490885	0	0.29489	0.34692	0.207358	0.20818	7.18383	0.121409	0	1.11028	0	0	0	0.171833	0	1.17451	5.9465	0	0.0673567	0	0	0	0	0	0.0817931	0	61.3489	0	0	0	0
ADS_36	0.0519391	0	0.148475	0	0	2.89288	0	0	2.49333	0.098032	30.5688	2.74368	4.24691	0.121916	16.1411	0	0	0	0.0565712	0	0.149651	0.559645	0.696714	0.278376	4.3591	0	0	0.50331	0	0	0	0	0.444417	4.90754	5.183	0	0.149412	0	0	0	0	0	0.150329	0	6.6626	0	0	0	0
ADS_37	0	0	0	0	0	0.0391042	0	0	2.48291	0.0663555	2.9578	0.115604	12.1877	0	3.70779	0	0	0	2.64746	2.11224	0.100999	0.059918	1.35968	0.101103	1.46695	0	0	0.819409	0.0692878	0.423146	0.0805375	0.0274323	44.428	0.743808	0.959339	0	0	0	0	0.0180458	0	0	0.0781381	0.0675251	6.41322	0.170646	0	0	0
ADS_38	0	0	0.200268	0	0	0.259607	0	0	1.34832	0.0818808	2.94755	0	2.59542	0.0583225	9.32527	0	0	0	0	0.190216	0.0872476	0.191311	0.908373	0.0652329	1.45252	0	1.9785	1.63178	0.0234111	0.239899	0.0618513	0.0926075	51.0201	0.432689	1.79107	0	0.0430437	0	0	0	0	0	0.0290072	0.0439438	6.32351	0.0422051	0.214897	0.0436084	0
ADS_39	0	0	0	0	1.2545	0.577569	0	0	0.408152	0	6.22296	1.32406	0.163728	0	0.787136	0	0	0	1.01974	0	0.260023	0	0	0	0.64304	0	0	0.427316	0	0	0	0	0.613304	0.205136	5.56443	0	0	0	0	0	0	0	0	0	1.82753	0	0.651175	0	0
ADS_4	0	0	0.0487678	0	0.0622963	3.49767	0	0	3.45543	0.102649	11.6669	1.06776	0.0299959	0.0171395	5.55346	0	0	0	0.0304417	0	0.624767	0.519265	0.263918	0.37196	2.63802	0	0	2.51843	0	0	0	0.0396391	0.0163714	2.11198	11.5876	0	0.0855949	0	0	0	0	0	0.102813	0	15.2285	0.0697036	0.0206546	0	0
ADS_40	0	0	0	0	0	3.05551	0	0	0.226714	0.0913319	19.5378	1.3151	1.84242	0.134366	3.87665	0	0	0	1.46056	0	0.374739	0.140945	0.413972	0.130178	4.51276	0	1.96889	0.445625	0	0	0	0.214148	0.203644	0.958623	8.85865	0	0.0935322	0	0	0	0	0	0.0875197	0	9.4835	0.250245	0.105912	0	0
ADS_41	0.0715791	0	0	0	0.277962	3.53777	0	0	1.88726	0.38745	13.3971	0.241438	0.765628	0.0838604	3.68869	0	0	0	0	0	0.522678	0.598876	0.0464855	0.178321	19.6749	0	0.0360218	0.515676	0.0180072	0	0	0.0346687	0	1.11227	3.14859	0	0.196158	0	0	0	0	0	0.107158	0.065879	4.67316	0.0762025	0.188777	0	0.0463122
ADS_42	2.22323	0	0	0	0	0.38172	0	0	0.541591	0	11.1013	0.136872	0	0	1.79058	0	0	0	0.939738	0.131632	0.158158	0	0.0622357	0	1.0193	0	0.280639	0.852297	0	0	0	0.0713983	0	1.1922	5.50945	0	0.0519533	0	0	0	0	0	0	0.919016	2.37532	0.466973	2.21407	0.0799169	0
ADS_43	5.46892	0	0	0	0	2.79253	0	0	0.380756	0.304987	28.8159	0.488311	4.97469	0.0946945	2.80687	0	0	0	0	0	0.670113	0.59306	0.760092	0.266267	2.31645	0.0895379	0.0537337	0.472965	0	0	0	0.0775788	0.125806	0.959831	16.7601	0	0.0969936	0	0	0.0232722	0	0	0.0785167	0.0215351	3.48475	0.0391434	0.139254	0.0278339	0
ADS_44	0.0621726	0	0	0	0.0120705	0.396356	0	0	0.135823	0.095989	8.18036	0.0367481	0.0978546	0.112899	1.63393	0	0	0	0.683194	0.186963	0.231346	0.205588	0.0760702	0.0918299	2.48706	0.283913	0	0.379916	0	0.423299	0.0544891	0.0520168	17.4558	0.892716	7.75512	0	0.0434952	0	0	0	0	0.0172852	0.0681237	2.66033	17.5733	0.121866	0.152807	0.0230539	0
ADS_45	0	0	0.0368514	0	0.437691	0.636602	0	0	0.319551	0.0615651	14.0277	0.0367115	0.543271	0.178965	1.4248	0	0	0	0	0.0162733	0.178671	0.229317	0.0895637	0.072727	5.51592	0	0	0.545042	0	0.0209243	0	0.0698767	1.26061	1.55151	5.13876	0	0.0793114	0	0	0	0	0	0.0374701	0.249428	4.42402	0.153917	0.440586	0	0
ADS_46	0	0	0	0	0.244486	0.052567	0	0	0.12876	0.0569324	3.17556	0	1.00499	0.0159939	0.867236	0	0	0	1.30304	0	0.179157	0.0699085	0.0623256	0.113397	1.3136	0.10301	0.0545541	0.311339	0	0.0756186	0	0	0.14621	0.810935	2.0668	0	0.0304405	0	0	0	0	0.0186406	0.03683	0.580573	68.2158	0.214933	0.0132845	0	0
ADS_47	0	0	0	0	0.17183	2.17873	0	0	0.9044	0.0752262	60.8683	0.151336	1.45724	0.122906	1.44543	0	0	0	0	0	0.764541	0.233942	0.0577898	0.082917	2.04407	0	0.0487073	1.01032	0.0285572	0	0	0.0677195	0	1.35283	9.36408	0	0.215446	0	0	0.0162494	0	0	0.0899652	0	7.37277	0.0345781	0.0311645	0	0
ADS_48	0	0	0	0	0	0.518866	0	0	0.237732	0.0261015	67.4361	0.231138	0.127166	0.118409	0.863902	0	0	0	0.101401	0	0.209189	0.139065	0.0646333	0.177322	0.572221	0	0.0475588	0.166318	0	0	0	0	0	0.471187	2.51136	0	0.36297	0	0	0	0	0	0.096673	0.0438363	2.80541	0.0540775	0.155958	0	0
ADS_49	0.268627	0	0	0	0	0.615494	0	0	0.442237	0.129538	6.69542	0.603962	0.366291	0.0971433	2.1244	0	0	0	0.707609	0.0347544	0.41138	0.319353	0.192822	0.150557	6.53667	0.204794	0.0771076	0.588247	0	0	0.0130567	0.0558324	0.0803436	3.54939	6.95168	0	0.0973088	0	0	0	0	0	0.0720406	0.107707	2.94876	1.05015	0.0206871	0	0
ADS_5	0.0610429	0	0.0378917	0	2.89634	1.00303	0	0	4.88369	0.309992	10.1901	0.988632	1.55487	0.318657	12.9336	0	0	0	0.036123	0	0.607847	0.656272	0.591015	0.499059	3.1026	0.335911	0.235297	2.28112	0	0	0	0.0523848	0.0579176	2.21096	9.91223	0	0.397466	0	0	0	0	0	0.196499	0	27.5165	0.140127	0.022011	0	0.0484868
ADS_50	0	0	0	0	0	1.46349	0	0	0.570155	0.0650459	13.889	1.36183	5.90327	0.200861	1.98191	0	0	0	0	0.0252702	0.2812	0.200312	0.218437	0.0322435	0.974711	0	10.9157	0.340198	0	0	0	0.870935	2.69571	2.6823	8.71358	0	0.171383	0	0	0	0	0	0.15997	0	1.62244	0.08507	0.179292	0.0226973	0
ADS_51	0.16989	0	0	0	16.6396	1.24553	0	0	0.975601	0.335925	11.5031	0.106953	1.30615	0	2.93428	0	0	0	3.49156	0	0.365331	1.06665	0.180754	0.141522	3.68584	0.268826	0	0.723922	0	0	0	0	0.651547	4.41975	4.06865	0	0.194144	0	0	0	0	0	0.225425	0	24.1098	0.602404	0.360906	0.184867	0
ADS_52	0	0	0.0326105	0	2.447	5.96714	0	0	1.03164	0.25232	43.8665	3.62101	0.307131	0.0351539	5.17437	0	0	0	0.25596	0	0.631375	0.968104	0.452764	0.121215	3.16649	0	0.0701877	0.997198	0	0	0	0.165662	0.421948	2.75543	7.36778	0	0.0829628	0	0	0	0	0	0.122936	0.0246237	7.25111	0	0.168675	0.0305828	0
ADS_53	0	0	0	0	0.5148	0.719655	0	0	0.451086	0.156087	20.5561	0.0589129	7.13097	0.209997	6.44383	0	0	0	2.30074	0.0438345	0.881536	0.383765	0.0380069	0.247202	4.30897	0	2.00403	1.54799	0	0	0	1.09697	4.15741	3.17485	12.9108	0	0.204828	0	0	0	0	0	0.22079	0.360781	4.84712	0.749703	0.29768	0.0774856	0
ADS_54	0	0	0	0	0	1.31997	0	0	0.0652903	0.0693467	17.3877	0.0471803	0.371482	0.154635	1.36015	0	0	0	1.06067	0	0.0768416	0.339342	0.320806	0	0.642337	0.0844901	0	0.635211	0	0	0	0	0.193246	0.304081	3.07079	0	0.30927	0	0	0	0	0	0	0	2.1713	0	0.0222623	0	0
ADS_55	0.100728	0	0	0	0.0366433	0.396628	0	0	0.184855	0.135084	9.2603	0.0647886	0.134104	0.0937373	3.04805	0	0	0	0.261869	0.0196684	0.383154	0.424876	0.215142	0.0894476	18.7077	0	0.0686005	0.878244	0	0	0	0.0571647	0.754645	4.3028	6.13855	0	0.15431	0	0	0	0	0	0.170521	0.334129	3.8212	0.0222734	0.23148	0.0338685	0
ADS_56	0.106218	0	0	0	2.13317	1.63616	0	0	0.672174	0.199702	11.6716	0.271507	0	0	2.24515	0	0	0	2.14266	0.189001	0.247526	0.379194	0.906438	0.16475	1.32208	0	0	0.672103	0	0.302803	0.0422435	0.137032	29.5056	3.2669	3.98401	0	0.0919288	0	0	0.023798	0	0	0.206927	0.392975	2.20492	0.0162029	0.121898	0.107732	0
ADS_57	0.0385678	0	0	0	0.878258	1.85544	0	0	0.272488	0.118677	4.62014	0.142565	0	0	2.68568	0	0	0	0	0	0.295837	0.196065	0.232137	0.0944846	6.22298	0	0.162813	0.78698	0	0	0	0.0287455	0.01892	1.95308	4.96629	0	0.0492364	0	0	0	0	0	0.0805897	0.0248509	40.5231	0	0.324042	0.0567882	0
ADS_58	0.0486208	0	0	0	0	1.09232	0	0	1.39648	0.128917	5.7889	0.073216	17.5761	0.0296485	3.92131	0	0	0	1.52178	0	0.366739	0.368674	0.34672	1.84812	6.8712	0	0.0831795	2.19983	0	0	0	0	1.36432	14.7498	4.45116	0	0.0731333	0	0	0	0	0	0.173299	0	5.22909	2.71264	1.03336	0.0824412	0
ADS_59	0	0.0251982	0	0	0	0	0	0	0.474027	0	0.588045	0	11.1925	0	0.511459	0.0491423	0	0.0350836	0.0342742	0	0.0211093	0	0	0	0.190648	0	0	0.148459	0	0	0	0	0	0	0.423944	0	0	0	0.0590077	0	0.0360952	0	0	0.0412136	0.137455	68.7385	0.924511	0.0509478	0
ADS_6	0.378595	0	0.012363	0	0	0.17033	0	0	0.597418	0.101336	14.5368	0.0880909	0.526435	0.305627	3.54332	0	0	0	0.0159417	0	0.373116	0.117086	0.175783	0.081996	2.74172	0.120089	0.211135	0.823417	0	0	0	0.0297879	0.0183103	1.08287	5.29868	0	0.0710202	0	0	0	0	0	0.0512268	0	4.6256	0.946432	0.0477256	0	0
ADS_60	0.0779578	0	0	0	0	1.81369	0	0	0.26745	0.0766978	18.1927	0.123964	0	0.217487	1.76973	0	0	0	1.039	0	0.152102	0.16097	0.0650679	0	4.3066	0	0.0544263	0.612062	0	0	0	0.0317927	0.215672	3.48937	4.58823	0	0.0473986	0	0	0	0	0.0522875	0.061322	0	1.59003	0	0.48637	0.102334	0
ADS_61	0.357446	0	0	0	3.85401	0.544149	0	0	0.341657	0.131929	8.96966	0.0837487	1.60104	0.078588	3.62369	0	0	0	0	0	1.11834	0.546967	0.401863	0.16866	2.40108	0	0.213552	1.16657	0	0	0	0.0917698	0.105611	1.52546	7.884	0	0.126504	0	0	0	0	0.0223299	0.076605	0	6.40037	0	0.403418	0.0849863	0
ADS_62	0.161612	0	0	0	0	0.21379	0	0	0.480325	0.260046	5.28844	0.178586	6.44304	0.385626	6.23441	0	0	0	0.989413	0	1.12118	0.544862	0.0366934	0.149824	12.701	0	0.313639	1.59125	0	0	0	0.0431253	0.295195	7.69211	13.645	0	0.127587	0	0	0	0	0	0.312557	0.058619	4.22108	8.49016	0.245817	0.0745718	0
ADS_63	0	0	0.0138962	0	0	5.75327	0	0	0.196079	0.167141	46.758	4.16062	2.97501	0.112137	2.38421	0	0	0	0.431118	0	0.297133	0.502347	0.154191	0.0541592	1.9572	0	1.12384	0.411315	0.00944943	0.0243004	0	0.0366775	0.0848879	4.03686	2.26386	0	0.42194	0	0	0	0	0.165647	0.0248223	0.239533	5.12491	0.0988775	0.0701218	0.00944519	0
ADS_64	0.527079	0	0	0	0	0.727825	0	0	0.25867	0.224746	10.6655	0.0838849	0.720954	0.198313	2.02327	0	0	0	0.55348	0	0.323831	0.409145	0.246864	0.10231	2.73989	0	0.296062	1.14388	0	0	0	0.172326	0.506908	1.07434	18.6383	0	0.19047	0	0	0	0	0	0.0888159	0.112085	4.7681	0.58281	0	0	0
ADS_65	0.055191	0	0	0	0.014749	1.18281	0	0	0.466398	0.0836508	73.4303	0.63627	0.0803169	0	1.99942	0	0	0	0.0208224	0	0.220503	0.229723	0.0245817	0.108118	3.41987	0	0.0457745	0.515195	0	0	0	0.042532	0.386671	1.06275	4.46712	0	0.0425229	0	0	0	0	0	0.0399161	0.0264659	3.04899	0.077111	0.105763	0	0
ADS_66	0.111676	0	0	0	1.65448	0.0796845	0	0	0.258367	0.128692	3.78744	0.0394879	2.29768	0	1.89272	0	0	0	1.10749	0	0.255135	0.193924	0.395113	0.104743	6.09137	0	0.117401	1.16005	0	0.223309	0	0.105314	0.424658	1.05307	5.0617	0	0.0469299	0	0	0	0	0.0604822	0.0750576	0.10067	52.4384	2.09334	0.727229	0.0457553	0
ADS_67	0.620517	0	0.0980297	0	0.233262	6.85939	0	0	0.634756	0.188384	15.1844	1.24245	3.10199	0	3.66548	0	0	0	0.0191205	0	0.932391	0.550517	0.237864	0.134747	2.74592	0	0.240513	0.56154	0	0	0	0.088901	0.804373	1.11428	17.3103	0	0.0859749	0	0	0.0196531	0	0.0668814	0.0943553	0.0214802	7.11278	2.67662	0.0172766	0	0
ADS_68	0.155154	0	0	0	0	0.150671	0	0	0.51003	0.266706	4.9564	0.136668	8.06073	0.270854	5.93707	0	0	0	1.52034	0	1.09373	0.557775	0.0469254	0.182834	17.5781	0	0.267319	1.79017	0	0	0	0.0465221	0.483285	7.16768	12.5942	0	0.131663	0	0	0	0	0	0.319975	0.0722327	4.53294	10.1957	0.344253	0.10061	0
ADS_69	0	0	0	0	0	0.624909	0	0	0.105548	0	77.0052	0.25163	0.172553	0.143449	0.671288	0	0	0	0.0683378	0	0.106202	0.036129	0.0302624	0.105236	0.377181	0	0	0.0949869	0	0	0	0	0.0705498	0.239278	1.26718	0	0.168628	0	0	0	0	0	0.0357031	0.0235303	1.55284	0.0397698	0.0301937	0	0
ADS_7	0.0774033	0	0	0	0	1.23568	0	0	1.2422	0.257434	11.9923	0.334889	0.167162	0.068604	7.41618	0	0	0	1.33051	0	1.15338	0.759755	0.109948	0.523037	6.57652	0.103043	0.0521828	1.60444	0	0	0	0.565686	0	8.12206	22.5143	0	0.105096	0	0	0	0	0	0.22278	0	5.19651	0.0665124	0	0	0
ADS_70	0	0	0	0	0	0	0	0	0.484857	0.0804607	1.17256	0	8.11277	0	10.3822	0	0	0	0	0.0515927	0.262147	1.08773	0	0.376336	1.38677	0	0	1.79236	0	0.202714	0	0.0635982	0.345806	0.924023	30.5415	0	0	0	0	0	0	0.402421	0.0382661	2.2194	22.1603	2.80147	0.0599282	0	0.0320783
ADS_71	0.233388	0	0	0	0.0920174	0.174263	0	0	0.305555	0.213155	7.08822	0.260985	0.374598	0.0246678	2.58097	0	0	0	2.6105	0	0.737773	0.262139	0.154852	0.742163	9.98582	0.160478	0.145185	0.375044	0	0	0	0	1.94539	1.39889	9.76672	0	0.120071	0	0	0	0	0.0573864	0.0919791	0.10576	4.80542	0.789534	0.0975251	0.0359479	0
ADS_72	0.212949	0	0	0	0	0.942189	0	0	0.128329	0.136118	27.4293	1.9329	21.4045	0.182989	1.25258	0	0	0	0.601845	0.0856025	0.307551	0.278429	0.287538	0.0832063	1.24003	0.122778	0.163064	0.534097	0	0.223249	0.0258607	0.059522	11.4848	2.9221	5.64842	0	0.0529195	0	0	0	0	0	0.0754715	0.867322	2.29983	4.0949	0.0173638	0.0113035	0
ADS_8	0	0	0.0292716	0	0	0.758285	0	0	1.58167	0.04884	21.605	1.11318	1.43772	0.151409	5.27613	0	0	0	0	0.0405986	0.126901	2.70242	0.695886	2.57434	3.41636	0	8.52673	0.916125	0.0278566	0.0215054	0	0.135078	9.06693	0.703382	1.28507	0	0.145739	0	0	0	0	0	0.0653408	0	10.2512	3.23947	2.95143	0	0
ADS_9	0	0	0	0	0	0.23989	0	0	0.380237	0.0785164	43.2605	0.0684937	0.124857	0	3.54936	0	0	0	0	0.0185825	0.266586	0.503076	0.113464	0.112394	8.04137	0.0262019	0	1.79824	0	0	0	0.0417609	1.49938	0.844008	6.83426	0	0.0493519	0.0167343	0	0	0	0	0.111851	0.0206292	9.57102	0.955738	0.176835	0.0487967	0
ALC_1	0	0.0441629	0	0	0.0451801	0.243299	0	0	0.0501411	0	87.3921	0.200339	0	0	0.0575426	0	0	0	0	0	0	2.66871	0	0	0.0350226	0	0	0.0367665	0	0	0	0	1.93167	0.224347	0	0	0	0	0	0	0	0	0	0	0.147627	0.0457715	0	0	0
ALC_10	0	0	0	0	0	0.0530238	0	0	1.88382	0	26.5441	0.0517407	0.939411	0	8.18704	0	0	0	0	0	0.503507	0.731296	0.231969	0.469251	3.73857	0	0.0686997	0.399786	0.0255319	0	0	0	0.697681	0.723805	0.406879	0	0.087467	0	0	0	0	0	0	0	5.41051	31.7677	0	0	0
ALC_11	0.327055	0	0	0	0	1.35324	0	0	0.406551	0.143966	20.1809	0.0562149	0.824381	0.0574408	6.11216	0	0.163738	0	0.659455	0	0.347801	0.178837	0.163521	0.357762	3.28748	0.123582	10.6973	1.9839	0	0	0	0.0967107	0.625919	2.12236	9.59672	0	0.115281	0.0660779	0	0	0	0	0.200728	0	12.7996	0.16122	0	0	0
ALC_12	0	0	0	0	0	0.893547	0	0	0.563116	0	72.8513	1.2155	0.304676	0.340318	0.781004	0	0	0	0	0	0.0847137	0.724837	0.0650107	0.236421	0.338291	0	0	0.147654	0	0	0	0.0472573	0.104749	0.0414711	0.0627	0	0.0951211	0	0	0	0	0.0197319	0.0629841	0	3.84719	0	0	0	0
ALC_13	0	0	0	0	0	0	0	0	0	0	0	0	0	0	0.0228599	0	0	0	0	0.716483	0	0	0	0	0	0	0	0	0	0.604701	0.130677	22.0675	68.249	0	0	0	0	0	0	0	0	0	0	0.0923613	0	0.321969	0.0485508	0	0
ALC_14	0	0	0	0	2.08839	5.35286	0	0	0.133318	0.0879283	70.4388	0.251477	0.232214	0	1.82162	0	0	0	0	0	0.111715	1.38929	0	0	0.358311	0	0.0772454	0.262251	0.0842339	0	0	0	0	0.664447	11.7806	0	0.112521	0	0	0	0	0	0	0	0.772251	0	0	0	0
ALC_15	0	0	0.0245174	0	0	0.487763	0	0	1.52535	0.174081	1.75715	0.0345642	10.9416	0	40.5898	0	0	0	3.84983	0	0.272448	0.428288	1.1413	0.213619	3.48764	0	0.390528	3.80408	0.0223679	0	0	0.143768	0.72985	1.50447	1.85436	0	0	0	0	0.031308	0	0	0.069653	0	9.47365	0.0155325	0.0806978	0	0.121535
ALC_16	0	0	0	0.80516	0	0.0352709	0	0	6.44462	0.0523929	16.1297	0.0332535	1.95834	0	7.32018	0	0	0	0.0181271	0.138417	1.24225	1.43229	0	0.537321	1.43799	0	0.0127064	1.86254	0.0607453	0	0.0180799	0.057244	4.29975	0.550782	2.53527	0	0.0340844	0	0.0194659	0	0	1.12097	0.0257647	0	2.8229	2.47232	0.0893763	0	0
ALC_17	0	0	0.187034	0	0.456729	0	0	0	9.83608	0.0710188	0.499997	0.150272	31.4829	0	15.4649	0	0	0	0	0	0.184111	0.121766	3.30146	0.168052	2.6809	0	0	3.20033	0	0	0	0.0500584	0	1.1986	5.25043	0	0	0	0	0	0	0	0	0	6.84208	0.435321	0.0444711	0	0
ALC_18	0	0	0.17986	0	0.0359334	0.0497649	0	0	6.08235	0.0933905	0.480438	0.214782	12.1844	0	11.6952	0	0	0	1.46511	0	0.198291	0.219871	3.20739	0.207791	3.41316	0	0	2.78067	0	0	0	1.30938	0	0.680804	3.05115	0	0	0	0	0	0	0.209137	0.0467371	0	13.7916	0.201006	0	0	0
ALC_19	0	0	0	0	0	0.0718125	0	0	2.04384	0.0819408	6.4551	0.18593	6.09553	0	37.2541	0	0	0	0	0	0.327921	0.538059	1.33857	0.259175	6.65288	0	0	1.31855	0.145239	0	0	0.329556	0.250049	0.992295	14.2135	0	0.0590009	0	0.0129495	0.0909964	0.0554701	0	0.0718125	0	9.78608	0.522813	0	0	0
ALC_2	0	0	0	0	0	0.427528	0	0	0.439057	0.204321	20.4024	0.61805	0	0	3.29132	0	0	0	2.21816	0	0.450999	0.148328	1.17112	0	3.99239	0	0.237103	1.39084	0	0	0	0	0	2.55053	5.79937	0	1.67724	0	0	0	0	0	0.0863587	0.0613024	18.0128	0	0	0	0
ALC_20	0	0.015255	0	0	0	0	0	0	0.19008	0	0.23453	0	29.5904	0	5.10986	0	0	0	0.556246	0	0.0271728	0.139876	1.0697	0.0651764	2.97302	0	0	0.254735	0	0	0	0.253686	0.0367815	2.61275	0.495723	0	0	0	0	0	0.0185636	0	0	0.0276039	1.01087	36.003	0.0295081	0.0230091	0
ALC_21	0	0	0	0	3.3975	0.347439	0	0	4.46831	0.154336	2.16339	0.126339	15.821	0	18.0458	0	0	0	1.59564	0	0.215786	0.395899	3.2588	0.205752	6.61855	0	0	6.53872	0	0	0	0.070743	0.0673901	7.19305	2.12408	0	0.119389	0	0	0.0423762	0	0	0.0924955	0	16.4417	0.0259017	0	0	0
ALC_22	0.0261978	0	0	0	0	0	0	0	0.26596	0	0.997449	0.0275661	53.945	0	4.78555	0	0	0	2.8086	0	0.151993	0	2.09092	0.205494	1.09237	0	0.0842363	1.71721	0	0	0	0.607215	0.0209161	1.84845	4.86328	0	0	0	0	0	0	0	0.030976	0	1.74425	0.0505785	0	0	0
ALC_23	0.145648	0	0	0	0	0.12417	0	0	0.489319	0.178227	5.81499	0.355001	1.45406	0.0851106	10.6379	0	0	0	3.84703	0	0.369287	0.281279	2.5593	0.145376	7.69715	0	0.432942	3.72115	0	0	0	0.0973723	0.761707	5.50295	4.11162	0	0.30829	0	0	0	0	0	0.0740727	0	9.39283	0.196694	7.62836	0	0
ALC_24	0.21337	0	0	0	0	0.342552	0	0	0.994978	0.0797919	7.69054	0.0430937	2.25215	0	8.86025	0	0	0	1.24756	0	0.79683	0.337775	0.858393	0.0370404	3.95598	0.44812	0	1.47962	0	0	0	0.0282335	0.112365	0.696253	1.68049	0	0.200648	0	0	0	0	0	0.0707218	0	6.78474	0.191884	0	0	0
ALC_25	0	0	0	0	0	5.99155	0	0	6.337	0.113435	21.7825	3.54988	2.53439	0.0374928	2.49621	0	0	0	0	0	0.347689	0.351594	0.113073	0.108955	16.8856	0	0	1.08139	0	0	0	0.0888031	0.435144	1.3501	7.04939	0	0.0467089	0	0	0	0	0.0266011	0.0625094	0.122144	3.91817	8.15923	0.0610567	0.0261281	0
ALC_26	0	0	0	0	0	0.0480121	0	0	3.21912	0.0363705	55.5673	0	5.68803	0	2.68464	0	0	0	0	0.0288896	1.95211	0.125051	0	0.0262302	0.750209	0	0.290827	0.225515	0.0171794	0.0467854	0	2.22723	6.43487	0.273622	1.52554	0	0.155309	0	0	0	0	0	0	0	1.73144	1.53526	0	0	0.0417752
ALC_27	0	0	0	0	0	0.32326	0	0	0.335037	0	82.2206	0.041094	0	0	2.73028	0	0	0	0	0	0.0742061	0.0775258	0	0.0642101	0.257343	0	0	0.0499747	0.0105193	0	0	0.163456	0.0355066	0.126697	0.52513	0	0.294546	0	0	0	0	0	0	0	0.792554	0	0	0	0
ALC_3	0	0	0	0	3.21823	1.44734	0	0	0.356601	0.109888	9.62162	0.0964534	2.30157	0.13756	2.78272	0	0	0	0	0	0.496407	0.285102	0.3744	0.111996	2.22823	0	10.1123	0.598362	0	0	0	0	0	1.14541	8.34164	0	0.0429099	0	0	0.0298867	0.0315737	0.295412	0.0719029	0	8.58176	0.1432	0	0	0
ALC_4	0.134809	0	0	0	0.0283527	0.391145	0	0	3.30175	0.0842391	2.19017	0.73208	8.11066	0	7.60061	0	0	0	3.81791	0	0.499375	0.47079	2.63925	0.108892	20.8372	0	0	0.413507	0	0	0	0.0263161	0	1.06348	15.8118	0	0.0577755	0	0	0.133987	0	0	0.0964714	0	3.93473	0	0.0414511	0	0
ALC_5	0	0.153005	0.232347	0	0.24233	0.686502	0	0	1.00009	0.106208	1.2515	0.102994	2.26447	0	9.22854	0	0	0	0	0	0.289334	0.206593	0.514193	0.0726683	3.70378	0	0.121823	2.35112	0	0	0	0.179432	0.51331	0.788994	7.09444	0	0.0568702	0	0	0.0509845	0	0.249437	0.136261	0.0336816	5.71477	13.7201	0.0408268	0	0
ALC_6	0.114181	0	0	0	2.87347	1.63979	0	0	2.30388	0.146287	5.3436	0.0920054	58.7081	0.109057	1.50095	0	0	0	0.865993	0	0.240108	0.469232	1.11394	0.14076	1.63238	0.092956	0	0.698953	0.0348069	0	0	0.018693	0.0339186	0.706784	4.29284	0	0.108649	0	0	0.0381289	0	0	0.0692008	0	3.25229	0	0	0	0
ALC_7	0	0	0	0	0.25582	0.0467104	0	0	9.60769	0.19543	0.781496	0.116448	0.598636	0.0212256	32.8817	0	0	0	0	0	0.206098	0.874576	0.969949	0.710267	3.43615	0	0	9.76444	0.277678	0	0	0.0358719	1.12103	1.54128	1.86592	0	0.0515145	0	0	0.0471617	0.0194705	0	0.0438954	0	24.4359	0	0	0.0166422	0
ALC_8	0	0	0	0	0.0462123	0.402319	0	0	0.616738	0.127298	10.9563	0.0768829	0.726844	0	12.7398	0	0	0	1.34257	0	0.598951	0.815805	0.189757	0.383637	5.07702	0	0	2.51567	0	0	0	0.0776739	0.210079	0.912807	7.06251	0	0.128794	0	0	0	0	0.397865	0.0822893	0	13.0195	1.2919	0	0	0
ALC_9	0.154559	0	0	0.0215674	0	0	0	0	4.11059	0	0.0396534	0	3.83432	0	6.65605	0	0	0	0	0	0.0552668	0.132025	0.313249	0.0247349	0.466712	0	0	0.198793	0	0	0	0.0273483	0	0.0996806	2.71274	0	0	0.159158	0	0	0.0159366	0.680472	0	0	3.32165	25.5706	0.0797592	0	0
[truncated: 33 more columns]
