# Supplementary material for: Links of gut microbiota composition with alcohol dependence syndrome and alcoholic liver disease
Source: Microbiome. 2017 Oct 17;5:141. doi: 10.1186/s40168-017-0359-2 (PMC5645934; doi:10.1186/s40168-017-0359-2)
Supplement: Supplementary file 4 — Relative abundance of microbial species in the metagenomes (the percentage of overall microbial abundance; obtained by mapping to the 353 reference gut microbial genomes). (XLSX 213 kb) [file 40168_2017_359_MOESM4_ESM.xlsx]

## Sheet: Table S4
Relative abundance of microbial species in the metagenomes (the percentage of overall microbial abundance; obtained by mapping to the 353 reference gut microbial genomes).
Sample ID	Acidaminococcus_fermentans_DSM_20731	Acidaminococcus_intestini_RyC_MR95	Acidaminococcus_sp_D21	Actinomyces_odontolyticus_ATCC_17982	Adlercreutzia_equolifaciens_DSM_19450	Aggregatibacter_segnis_ATCC_33393	Akkermansia_muciniphila_ATCC_BAA_835	Alistipes_indistinctus_YIT_12060	Alistipes_onderdonkii_DSM_19147	Alistipes_putredinis_DSM_17216	Alistipes_shahii_WAL_8301	Anaerococcus_vaginalis_ATCC_51170	Anaerostipes_caccae_DSM_14662	Anaerostipes_hadrus_DSM_3319	Anaerotruncus_colihominis_DSM_17241	Bacteroides_caccae_ATCC_43185	Bacteroides_cellulosilyticus_DSM_14838	Bacteroides_clarus_YIT_12056	Bacteroides_coprocola_DSM_17136	Bacteroides_coprophilus_DSM_18228	Bacteroides_dorei_5_1_36_D4	Bacteroides_eggerthii_1_2_48FAA	Bacteroides_finegoldii_DSM_17565	Bacteroides_fluxus_YIT_12057	Bacteroides_fragilis_3_1_12	Bacteroides_fragilis_638R_genome	Bacteroides_intestinalis_DSM_17393	Bacteroides_oleiciplenus_YIT_12058	Bacteroides_ovatus_3_8_47FAA	Bacteroides_ovatus_ATCC_8483	Bacteroides_ovatus_SD_CMC	Bacteroides_pectinophilus_ATCC_43243	Bacteroides_plebeius_DSM_17135	Bacteroides_sp_3_1_23	Bacteroides_sp_D2	Bacteroides_stercoris_ATCC_43183	Bacteroides_thetaiotaomicron_VPI_5482	Bacteroides_uniformis_ATCC_8492	Bacteroides_vulgatus_ATCC_8482	Bacteroides_xylanisolvens_XB1A	Barnesiella_intestinihominis_YIT_11860	Bifidobacterium_adolescentis_ATCC_15703	Bifidobacterium_angulatum_DSM_20098	Bifidobacterium_animalis_subsp_lactis_V9	Bifidobacterium_bifidum_PRL2010	Bifidobacterium_breve_DSM_20213	Bifidobacterium_catenulatum_DSM_16992	Bifidobacterium_dentium_Bd1	Bifidobacterium_longum_subsp_infantis_ATCC_15697
ADS_1	0	0	0	0	0	0	0.631861	0	0.997864	0.112923	0.189627	0	0	0.842252	0.131231	0.248472	0.291996	0	1.10903	0.332607	0.669472	0.143566	0.238967	0.0838583	0.166172	0.0756017	0.0921716	0.0526761	0.198829	0.676433	0.219387	0.45079	1.78322	0.155808	0.239526	0.355679	0.124383	1.08202	2.31485	0.198985	0.204998	0.557617	0	0.0385399	0	0	0.0641655	0.068174	0
ADS_10	0.331751	0	0	0	0	0	0	0	0.0485898	0.0706791	0	0	0	0.860783	0	0.115848	0	0	0.129299	0.338719	1.66897	0.09441	0.210869	0	0.0978342	0.027014	0.0579947	0	0.143781	0.953504	0.159098	0.0796753	0.139218	0.125344	0.195368	0.0641923	0.357756	0.407048	0.866355	0.171355	0.0635233	0.622195	0	0	0.0360826	0	0.0429021	0	0
ADS_11	0	0	0	0	0	0	0	0.327477	0.141621	0.749468	0.352332	0	0	3.09337	0	2.08658	0	0	0.275665	0.329631	2.31999	1.29195	0.193145	0.32346	0.267986	0	0.275348	0.51114	0.338104	0.561674	0.31891	0.573352	0.292819	0.265961	0.320606	0.399525	0.522187	10.9237	6.76523	0.382946	3.7473	1.06884	0	0	0.140699	0	0.117968	0	0
ADS_12	0	0	0	0	0	0	0	0	0.148585	0.0460421	0.0345612	0	0.0338883	6.17272	0.0632074	0.0350675	0	0	0.0658477	0.04717	0.574734	0.118862	0.0611022	0.024737	0.294988	0.0490317	0.0871433	0	0.2477	0.444753	0.242486	0.253932	0.139437	0.19564	0.280069	0.0653479	0.186155	1.62262	2.07692	0.243787	0.539304	0	0	0	0	0	0	0	0
ADS_13	0	0	0.0681774	0	0.0428038	0	0	0	0.703332	2.77689	0.351938	0	0	0.522549	0.13686	4.84111	0.0864325	0.144323	3.21307	0.444252	0.929355	0.608604	0.516102	0.349168	0.57192	0.0842421	0.363565	0.135672	0.254607	0.419735	0.204443	0.265353	1.17383	0.114064	0.183674	0.862931	0.227523	1.43576	3.54086	0.237138	1.92128	0	0	0	0	0	0	0.059921	0
ADS_14	0.0229904	0	0	0	0	0	0	0.0452157	0.106993	0.581108	0.109296	0	0	0.148281	0.0509962	0.258009	0	0.052424	0.0950441	0.14272	1.39647	0.169188	0.260974	0.0629857	0.147907	0.126012	0.0979948	0.146597	0.235633	0.493243	0.226745	0.31834	0.283489	0.131485	0.186738	0.887528	0.910453	0.696734	6.23217	0.402255	0.590293	0.0829375	0	0	0.038454	0	0	0	0
ADS_15	0.0347081	0.318583	0.337918	0	0	0	0	0	0.0647702	0.0394129	0.0355953	0	0	1.15485	0.063629	1.14728	0	0.514407	0.0832103	0	3.06098	0.391139	0.346072	0.0729429	0.323431	4.81189	0.0967798	0.0424795	0.588657	0.610414	0.53348	0.930952	0.180955	0.431013	0.550783	15.0024	0.241944	2.11637	1.91412	1.35107	0.810629	0.598011	0.018024	0	0.195257	0.0162386	0.0920971	0	0.0422365
ADS_16	0	0.242537	0.24739	0	0	0	0	0	0.0798878	0.0635415	0.098513	0	0	3.14749	0.0209761	0.078665	0	0	0.818434	0.25908	2.68739	0.230654	0.365096	0.144039	0.178469	2.15339	0.0779079	0.134518	0.247693	0.196504	1.23152	0.207399	0.654559	0.267317	0.235745	0.329344	1.11085	3.45047	10.7911	0.210109	0.548501	0.559381	0	0	0.0826853	0	0.0461088	0	0
ADS_17	0	0	0	0	0	0	0	0.0441507	0.236915	0.666877	0.125323	0.0195599	0	0.239347	0.0407894	0.0322763	0.139936	0.0355131	0.138764	0.680483	0.308927	0.087851	0.112013	0.232499	0.0819522	0.472487	0.0862289	0.065501	0.214228	0.919409	0.205009	0.310816	0.197016	0.132635	0.175537	0.444634	1.10469	0.493987	1.34869	0.149013	0.134645	0.337695	0	0	0	0.0231189	0.0283658	0	0
ADS_18	0	0	0.0225538	0	0	0	0	0	0.055775	0.198054	0.0315279	0	0.0332139	1.97943	0.134009	0.757997	0	0.282393	0.112324	0.0502205	0.360634	0.1132	1.74039	0.0887517	0.0547239	0.0355313	0.0449762	0.0392903	0.140067	0.149811	0.0789382	0.713626	0.105641	0.0789857	0.0935763	0.100875	0.528591	0.423442	1.39079	0.11624	0.0822593	0.0187912	0	0	0	0	0.158935	0	0
ADS_19	0.212644	0	0.105842	0	0	0	0	1.69972	1.20676	1.44835	0.37107	0	0.0284092	1.62272	0.356461	0.0501025	0.0456697	0	0.233392	0.0563679	3.07577	0.505844	0.106552	0.0617528	0.0610533	0.184549	0.0422981	0.05028	0.124499	0.193998	0.0953729	0.238105	0.109699	0.0634147	0.0865584	0.125853	0.234713	0.887574	2.92884	0.164517	1.0451	4.27789	0.100792	0	0.0480175	0.0342275	0.841232	0.0405611	0.14897
ADS_2	0.0298938	0	0.021046	0	0	0	0.0227793	0.084974	0.913854	0.166407	0.0603731	0	0	0.179051	0.0482446	0.0707637	0	0.248737	1.9055	0.350421	10.3682	1.71057	0.32694	0.165766	0.472971	0.254332	0.183294	0.207454	1.23698	0.686131	0.868179	0.129129	3.32525	0.667747	0.716787	2.80071	0.21079	4.30542	34.3255	0.378628	2.02423	0.093859	0	0	0.0682636	0.0263993	0.0159297	0.118632	0.042724
ADS_20	0.214663	0.0425274	0.0317612	0	0.0365747	0	0	1.3975	0.345149	0.104253	0.327331	0	0.0230447	2.3882	0.251932	1.18789	0	0.068713	0.325727	0.0654959	1.76897	0.147169	0.177511	0.140138	0.84945	14.69	0.278578	0.0810837	0.266508	0.33545	0.661337	0.167871	0.461536	0.188044	0.265474	0.187627	2.14249	3.94518	6.32945	0.16865	0.0720945	1.95682	0.0716853	0.110009	0.0198919	0.0690539	0.201971	0.0390336	0.233131
ADS_21	0	0.0319824	0.0529719	0	0.0177098	0	0	0	0.126532	3.64306	0.0751229	0	0.0301791	1.65278	0.125047	1.12515	0.133906	1.57727	6.454	0.302327	1.54741	0.275852	1.2156	0.23785	0.17244	0.128178	2.47599	0.259572	1.11025	2.61544	1.09528	1.2302	0.265702	0.851693	1.41178	0.282412	0.64427	1.28162	6.32519	1.50905	3.28566	0.0121898	0	0	0	0	0	0	0
ADS_22	0.174063	1.39413	1.41997	0	0	0	0	0.40122	0.159865	0.100825	0.456225	0	0.0412891	0.375578	0.130477	2.35029	0	0.0326374	0.863128	0.21309	1.36914	0.257274	0.120084	0.0425801	0.0775001	0.0758751	0.0553011	0.103118	0.151654	0.629654	0.109762	0.438928	0.319248	0.0768735	0.105073	0.595089	0.241314	0.637479	5.47408	0.195669	1.54848	1.2178	0.415583	0	0.29207	0.0306578	0.138117	0.0709037	0.0990345
ADS_23	0	0	0	0	0	0	0	0	0.163969	4.36137	0.171696	0	0	0.179157	0.133128	0.743856	0.458513	0.115017	7.66491	0.539303	2.75761	0.619033	0.400235	0.257999	0.201059	0.120085	0.15764	0.35307	0.462954	0.565293	1.31964	0.4756	0.356515	0.473949	0.442225	2.05216	2.34798	9.99525	6.95761	0.386758	0.485563	0.0520408	0	0	0	0	0	0	0
ADS_24	0	0	0	0	0	0	0	0.470914	0.226366	0.318938	0.0474997	0	0.092025	0.102957	0.209179	0.224267	0.120089	0.0485531	0.0581654	0.100033	0.80919	0.130437	0.0850044	0	0.0695199	0.523339	0.0577024	0.0391487	0.186007	0.180226	0.272317	0.16577	0.0750095	0.157043	0.132373	0.815624	0.506812	2.61332	1.91842	0.116732	0.067639	0	0	0.228273	0	0	0	0.0356348	0.071266
ADS_25	0	0	0	0	0	0	0	0	0	0.710876	0.0310828	0	0.0402831	0.140753	0.03213	0.184028	0.0407954	0	0.0390975	0	1.23555	0	0.0671472	0	0	0.268185	0	0	0.23132	0.254523	0.213514	0.080424	0.0334202	0.203562	0.187664	0.11083	0.338963	0.292038	5.53963	0.226451	0	0.311643	0.132032	0	1.24714	0.038645	0.0328854	0.0608528	0.100425
ADS_26	0	0	0	0	0	0	0	0.0849349	0.0796821	0.0820574	0.168476	0	0	0.869102	0.0624334	0.248432	0.204707	0.0485314	0.0713832	0.0479566	1.71358	0.132759	0.238927	0.067422	0.0557005	0.064898	0.0899037	0.213254	0.442584	0.821549	0.654074	0.237236	0.084218	0.41997	0.346863	0.520532	0.910194	5.15068	6.64513	0.326518	0.110136	0	0	0	0	0	0.0760381	0.11193	0.0843304
ADS_27	0	0	0	0	0	0	0	0	0.025359	0.02133	0.0384632	0	0.116494	8.51404	0.0363958	0.291273	0	0	0.235319	0.0385872	1.70939	0.171916	0.530952	0.122357	0.104349	0.0261793	0.0773311	0.101516	0.806054	0.270825	0.312351	0.0904573	0.234094	0.310845	0.250396	0.130342	0.0297234	0.810086	4.40718	0.161769	0.148639	0	0	0	0	0	0	0	0
ADS_28	0	0	0	0	0	0	0.18739	1.1962	0.171941	0.236317	0.218781	0	0	0.593071	0.151445	0.455842	0	0.0561154	0.256774	0	0.543707	0.173817	0.0958791	0	0	0	0	0	0.0966723	0.127286	0.341449	0.34498	0.10761	0.108857	0.0657823	0.0975972	0.325525	0.590655	2.07109	0.0904845	0.15757	2.08626	0	0	0	0	0.109002	0.196317	0
ADS_29	0	0	0	0.0763963	0	0	0	0.185387	0	0	0.0511437	0	0	0.177214	0.0988209	0.373511	0.0532858	0	0	0	0.100085	0.086127	0.0604116	0	0	0.423543	0	0	0.0596919	0.0766125	0.368571	0.324685	0	0.0622867	0	0	0.109052	0.4563	0.604575	0.147934	0.740555	8.01797	0.135906	0	0	0	0.518739	0.619729	0
ADS_3	0	0	0	0	0	0	0.0261598	0	0.144971	3.01858	0.197155	0	0.0343987	0.369674	0.130083	1.35216	0.243326	0.416836	0.440099	5.37625	0.911526	3.98028	0.597865	0.0729742	0.0981742	0.0638937	0.0953259	0.169284	0.435849	0.425155	0.559008	0.803913	0.219552	0.284221	0.29445	0.150452	0.220477	2.36944	3.61073	0.254229	1.20727	0.103405	0	0	0.0811748	0	0	0	0.0241114
ADS_30	0	0	0	0.0359758	0	0	0.0183101	0	0.0261175	0.0316786	0	0	0	1.62521	0.0407686	0	0	0	0.0310001	0.0279175	0.155921	0.0237752	0.0298167	0	0	0.0952559	0	0	0	0	0.0675863	0.127879	0.194143	0	0	0.0197817	0	0.0742597	0.353781	0.0159276	0.048136	0.537146	0.116921	0	4.0465	0.0700958	1.28643	0.269713	0.164974
ADS_31	0	0	0	0	0.0779131	0	0.109677	0.143339	0.263179	0.0979407	0.0940114	0	0	0.377055	0.207745	1.29855	0.0981751	0.095104	0.429498	0	7.65004	0.406594	0.414778	0.15446	0.204185	0.772453	1.29664	0.183827	0.396717	0.373932	0.869412	0.489958	0.304092	0.414524	0.281295	0.921994	0.216942	11.2209	3.91808	0.620846	0.304207	2.81336	0.0575638	0	1.65225	0.121862	0.159064	0	0.494673
ADS_32	0	0.0719301	0.0855325	0	0	0	0	0	0.634706	3.97792	0.182829	0	0	0.304836	0	0.0845222	0	0.0976695	0.284057	0.137089	4.23414	0.246181	0.675349	0.138226	0.198215	0.103504	0.124096	0.147606	4.85086	4.08632	2.62802	0.159915	0.237939	2.96123	2.54769	2.32278	0.111559	5.90482	17.1955	3.02762	1.45612	0.133421	0	0	0.147869	0	0	0	0.0759667
ADS_33	0	0	0	0	0	0	0	0	0	0	0	0	0	0.444891	0.0804983	0.0494198	0.0614865	0	0.664076	0.0810697	0.314682	0.144688	0.0758934	0	0	0	0	0	0.363202	0.326116	0.495471	0.369511	0.0460807	0.334912	0.243664	0.135645	0.128861	0.245672	1.26687	0.25078	0.100112	0.696106	0	0	0	0	0.050258	0	0.0456564
ADS_34	0.122863	0	0	0.0305302	0.189198	0	3.46286	0	0.0545497	0	0.128867	0	0	0.365951	0.0917867	0.367143	0.0360277	0.0620965	0.0646556	0	5.4518	0.077824	0.0556414	0	0.0930189	1.11928	0	0	0.086835	0.0889497	0.210476	0.292908	0.0407505	0.108269	0.0746406	2.33684	0.201432	1.00001	1.07028	0.0990785	0	0.305593	0	0	0	0.0803505	0.127903	0	0.349523
ADS_35	0	0	0	0	0	0	0	0	0	0.0760053	0	0	0	0.460806	0.115713	0	0	0	0.0522711	0	0.0632147	0.0363324	0	0	0	0	0	0	0	0	0.093768	0.666598	0.0942275	0	0	0.0625081	0.143106	0.40923	0.237139	0.0361026	0.360064	0	0	0	0	0	0	0	0
ADS_36	0.0519391	0	0	0	0.148475	0	0	0	2.4819	0.0838654	0.327114	0	0	1.23789	0.098032	0.0618999	0	0	0.0902902	0.112282	1.617	0.293612	0.397597	0.0796595	0.863379	0.158466	0.203821	0.0487343	1.09066	1.1528	1.34554	0.247969	0.339367	1.00916	0.780941	0.44232	0.0822553	9.40415	7.6882	3.25418	2.74368	0.0922085	0.0431925	0.0239104	1.02564	0.0756935	1.79526	0	0.380173
ADS_37	0	0	0	0	0	0	0	0	0.0391042	0	0	0	0	1.31647	0.0663555	0.138368	0.0757956	0	0	0	0.101009	0.0358101	0.0476194	0	0.0240443	0.170304	0.0626056	0	0.0579342	0.0723038	0.140264	0.154105	0.0209881	0.0810904	0.0437422	0.0158642	0.102719	0.739006	0.357038	0.624139	0.115604	4.01307	0.13568	0.0293122	3.88559	0.262359	0.241049	0.0697636	1.09889
ADS_38	0	0	0	0	0.200268	0	0	0.0410756	0.0291852	0.189346	0	0	0	0.682503	0.0818808	0	0.0271111	0	0.165322	0.0923919	0.25181	0.0276621	0.0261253	0	0.0361093	0.0414829	0	0	0.0436734	0.0483967	0.101086	0.165353	0.0356952	0.0547047	0.0308829	0.221352	0	0.57385	1.0727	0.0971939	0	1.11233	0.0356712	0	0.142777	0.0728347	0.0964786	0.0161379	0.343928
ADS_39	0	0	0	0	0	0	1.2545	0.317379	0	0	0.26019	0	0	0.2111	0	0	0.221994	0	0	0	0	0	0	0	0	0	0	0	0.251014	0.254369	1.58088	0.237856	0	0.272728	0.173264	0	0.786378	1.53016	0.689049	0.225268	1.32406	0.163728	0	0	0	0	0	0	0
ADS_4	0	0	0	0	0.0487678	0	0.0622963	0.0335487	0.32107	3.02895	0.114102	0	0	1.52627	0.102649	0.140758	0.0982009	0.0344266	0.304287	0.156687	0.928214	0.26281	0.59974	0.0604102	0.270214	0.0388709	0.0891956	0.0861195	0.158604	0.363929	0.140721	0.426836	0.826323	0.0886092	0.136465	0.789328	0.470765	1.16844	3.66853	0.283073	1.06776	0.0299959	0	0	0	0	0	0	0
ADS_40	0	0	0	0	0	0	0	0	0.132926	2.50694	0.415646	0	0	0.115232	0.0913319	1.41838	0	0.101149	0.175368	0.401732	1.89203	0.165346	0.227986	0.119772	0.207244	0.357864	0.136523	0.143771	0.212891	0.257712	1.05092	0.631344	0.254449	0.257976	0.15441	0.176392	0.484884	2.24967	8.01787	0.339183	1.3151	0.140072	0.383617	0	1.15381	0.02011	0.0187028	0	0.0328953
ADS_41	0	0	0.0715791	0	0	0	0.277962	0.392413	0.141698	1.49463	1.50902	0	0.038481	0.914331	0.38745	0.0471934	0	0.049848	0.171821	0.114488	0.736736	0.150584	0.191557	0.199337	0.145986	0.286582	0.0612223	0.0807855	0.176997	0.160332	0.450711	0.63533	0.153331	0.18144	0.135456	0.160786	1.00427	4.96165	2.94678	0.121217	0.241438	0.098306	0	0	0.269791	0	0.0340161	0	0.130707
ADS_42	2.22323	0	0	0	0	0	0	0	0.147528	0.0513715	0.182817	0	0	0.247113	0	0	0	0	0.17428	1.12895	0.154605	0	0.139441	0.601327	0.102908	0	0.104338	0	0.115499	0.211809	2.44539	0.538466	0.163687	0.116853	0.0458937	0.2238	2.27539	1.55458	0.845963	0.158114	0.136872	0	0	0	0	0	0	0	0
ADS_43	5.34175	0.0705793	0.0565875	0	0	0	0	0	0.156515	1.85557	0.780441	0	0	0.171244	0.304987	0.134874	2.20898	0.200385	13.7937	0.935971	0.694929	0.290021	0.527597	0.425676	0.335051	0.0986614	0.246517	0.13563	0.455923	0.905999	0.425716	0.915483	1.65054	0.37769	0.315435	0.23659	0.331792	0.944989	1.66158	0.472425	0.488311	4.14649	0.100731	0	0.0274763	0.0264107	0.202749	0.0328555	0.0891839
ADS_44	0	0	0.0621726	0	0	0	0.0120705	0.0256244	0.0576277	0.0247407	0.288363	0	0.0176429	0.0549696	0.095989	0.848755	0.0230539	0	0.0695334	0.28661	0.661104	0.0666438	0.0751233	0.0352927	0.0721215	0.0245233	0.0969533	0.0756493	0.0421451	0.0815759	0.323579	0.247386	0.149973	0.036457	0.0251089	0.226611	0.33263	1.03977	3.23194	0.0493201	0.0367481	0.0278583	0	0	0	0	0	0	0.0392169
ADS_45	0	0	0	0	0.0368514	0	0.437691	0.0938981	0.0501639	0.374808	0.117732	0	0	0.159264	0.0615651	0.0372123	0	0.172119	0.570094	0.223252	1.14991	0.183016	0.583863	0.0960597	0.247667	0.304125	0.0382103	0.0792451	0.0526165	0.0975364	0.423731	0.313762	0.391162	0.0635648	0.0397533	0.34822	2.55565	1.22999	4.65922	0.125679	0.0367115	0	0	0	0	0	0.153081	0	0.0693685
ADS_46	0	0	0	0	0	0	0.244486	0	0	0.0163451	0.0362219	0	0	0.0649065	0.0569324	0	0.0294498	0.0196227	0.0510053	0.139497	0.179728	0.0707422	0	0	0	0.0401761	0	0	0.0228717	0.0310314	0.202562	1.15903	0.0459205	0.0194685	0.0149804	0.0659315	0	0.244406	0.763332	0.0191944	0	0.692316	0	0	0.224763	0	0.0347259	0	0
ADS_47	0	0	0	0	0	0	0.17183	0.0259868	0.284557	1.74371	0.124482	0	0	0.422755	0.0752262	0.0459445	0	0.160087	13.8014	0.976094	2.14121	0.658257	0.512839	0.463059	0.491182	0.503764	0.617969	0.356468	0.185448	0.142004	0.441006	0.295858	11.8216	0.179095	0.114376	0.930649	0.191759	19.7636	5.84112	0.174323	0.151336	0.602133	0.0195157	0	0.35533	0	0.0657221	0	0.0838748
ADS_48	0	0	0	0	0	0	0	0	0.251425	0.0855367	0.181904	0	0	0.107025	0.0261015	1.21474	0.187616	0.0564927	1.34128	1.58894	0.89517	0.194746	0.689571	0.297849	0.341615	0.153968	0.39871	0.22161	1.51858	1.66695	1.96706	0.0922371	31.5767	1.34592	1.25697	2.30576	4.83673	9.60666	2.93492	0.745288	0.231138	0	0	0	0	0	0.0313395	0	0
ADS_49	0.200537	0.0211238	0.046966	0	0	0	0	0.153071	0.102626	0.149014	0.210784	0	0.0406947	0.21185	0.129538	0.0634136	0.205361	0.0387404	0.0778013	0.18473	0.302325	0.165965	0.0646707	0.0608008	0.0719068	1.02365	0.0471174	0.0409764	0.0533429	0.101341	0.47304	0.320917	0.0769808	0.0359446	0.0265077	0.278	0.276486	1.17898	1.33873	0.101418	0.603962	0.044068	0	0	0.0450328	0.012613	0.0164053	0	0.0693046
ADS_5	0	0	0.0610429	0	0.0378917	0	2.89634	0	0.130778	0.800004	0.0722493	0	0.053161	2.42666	0.309992	0.208516	0	0.0298689	0.623882	0.0650234	1.23023	0.216411	0.0511416	0.0407044	0.0867906	0.0565233	0.035151	0.0369953	0.0546755	0.0655969	0.0297212	0.541154	0.249766	0	0.0329084	0.604086	0.0677159	1.11958	4.56373	0.0452172	0.988631	0.684135	0.0227426	0	0.318904	0.025181	0.0746362	0	0.0780329
ADS_50	0	0	0	0	0	0	0	0	0.105632	1.06548	0.292381	0	0	0.301651	0.065046	0.561756	0	0	0.270095	0.200388	0.665693	0.219326	0.295097	0.10757	0.0625985	0.0809957	0.0557614	0.0751547	0.356147	0.478951	0.683588	0.190813	0.269701	0.323155	0.282505	0.258406	0.764931	4.25263	2.93395	0.336682	1.36183	4.8359	0.0763623	0	0.0286529	0.0518698	0.239952	0.0484942	0.170151
ADS_51	0	0	0.16989	0	0	0	16.6396	0	0.21136	0.330288	0.703878	0	0.0748035	0.468279	0.335925	0	0.543507	0	0.452073	0.170649	1.28302	0.6573	0.123401	0	0.129579	0	0.0981326	0.210528	0.091563	0.0617814	0.234422	0.313113	0.211869	0	0	0.14707	0.160112	0.480724	5.71685	0.141538	0.106953	0.86007	0	0	0	0	0.0604238	0	0.182415
ADS_52	0	0	0	0	0.0326105	0	2.447	0	1.03833	4.72601	0.202801	0	0	0.478291	0.25232	0.100321	0	0.511401	0.295243	0.396386	0.79361	0.930414	0.403148	0.243747	0.149967	0.0610105	0.192771	0.199913	0.412585	0.463298	0.440027	0.81393	0.438709	0.150568	0.110359	12.8965	0.113228	19.8004	3.64655	0.117047	3.62101	0.0274501	0	0	0	0	0	0	0.122804
ADS_53	0	0	0	0	0	0	0.5148	0	0.075568	0.429004	0.215086	0	0	0.18636	0.156087	2.26028	1.0436	0	0.158825	0.133777	1.72294	0.295392	0.202843	0.0668378	0.277703	1.16081	0.144275	0.0755643	0.210071	0.437903	0.43945	0.488157	0.106538	0.212963	0.164847	0.204615	0.280816	2.57973	7.04342	0.593713	0.0589129	1.99217	0.0503774	0.0592986	0.132545	2.43782	0.113845	0	0.854282
ADS_54	0	0	0	0	0	0	0	0.600906	0.108568	0.0776974	0.532795	0	0.0407138	0	0.0693467	0.353656	0	0.0431738	0.181046	0.480852	2.12157	0.173697	0.258114	0.177285	0.121854	0.104976	0.0867313	0.088558	0.718649	0.880779	1.34022	0.0714497	0.122164	0.627877	0.61532	0.496636	0.566893	6.43798	0.799632	0.390417	0.0471803	0	0	0	0.0883047	0.0182366	0	0	0.095343
ADS_55	0	0.0501709	0.0505567	0	0	0	0.0366433	0	0.0711241	0.0468014	0.278706	0	0	0.0970466	0.135084	0.0279152	0	0.135863	0.119083	0.329787	0.649627	0.359705	0.0815299	0.0877345	0.0797779	0.324088	0.0423772	0.139187	0.180191	0.385603	0.815968	0.332703	0.125652	0.172889	0.123942	0.147936	0.4498	0.647482	3.25828	0.13094	0.0647886	0.0189393	0	0	0	0	0	0	0.0462457
ADS_56	0	0	0.106218	0	0	0	2.13317	0	0.109212	1.35685	0.170092	0	0.0353026	0.32934	0.199702	0	0.328395	0	0.116878	0.106136	1.16341	0.129859	0.116669	0.0695699	0.129358	0.048934	0.124234	0.0811642	0.105209	0.142489	0.491725	0.125407	0.202374	0.0945714	0.0813062	0.161936	0.432736	1.89901	5.15354	0.201443	0.271507	0	0	0	0	0	0	0	0
ADS_57	0	0	0.0385678	0	0	0	0.878258	0.155033	0.372023	1.25701	0.0713671	0	0	0.128992	0.118677	0.133802	0	0	0.371377	0.153484	0.375462	0.161473	0.126478	0.203354	0.0823137	0	0.0441332	0.0402355	0.107221	0.10059	0.111937	0.415832	0.303598	0.0670446	0.0471065	0.115141	0	0.223521	1.24188	0.116231	0.142566	0	0	0	0	0	0	0	0
ADS_58	0	0	0.0486208	0	0	0	0	0.764736	0.0468738	0.152014	0.128701	0	0.0442835	0.698467	0.128917	0	0.0233001	0	0.139078	0.053776	0.417845	0.150092	0.0871604	0.0547561	0.0628643	0.0304059	0.038616	0.132106	0.0453877	0.044363	0.232199	0.254003	0.209723	0.041795	0.0251935	0.0935248	0.615412	0.881899	1.94475	0.0741166	0.073216	12.8746	0.265128	0	0.41745	0.194782	0.671005	0.13483	0.877892
ADS_59	0	0	0	0.0251982	0	0	0	0	0	0	0	0	0	0.245994	0	0	0	0	0.0201777	0	0.0712922	0	0	0	0	0.0388034	0	0	0	0	0	0	0	0	0	0.188145	0	0.0329935	0.236636	0	0	5.52353	0.799678	0	0.210032	0.230953	1.24452	0.0646775	0.907252
ADS_6	0.337112	0.0206235	0.0208596	0	0.012363	0	0	0	0.0803174	0.0441727	0.045844	0	0.0198119	0.307822	0.101336	1.25069	0	0.0948609	0.178539	0.509896	1.23819	0.129777	0.154341	0.0557795	0.0547944	0.0738389	0.0300314	0.050607	0.259871	1.0442	0.335997	0.428744	0.143966	0.202996	0.240399	0.147209	1.23961	1.30695	5.18318	0.129017	0.0880909	0.216056	0	0	0.165058	0	0.0217562	0	0.0578197
ADS_60	0	0.0779578	0	0	0	0	0	0.929103	0.249438	0.0737177	0.561431	0	0	0.134112	0.0766978	0	0	0	0.477098	0.327045	1.86303	0.177825	0.286885	0.10049	0.171967	0.0642795	0.102964	0.214254	0.143939	0.201469	0.868494	0.189462	0.460078	0.118989	0.067452	0.322748	0.453012	1.9126	9.1904	0.404056	0.123964	0	0	0	0	0	0	0	0
ADS_61	0.14092	0.163678	0.0528485	0	0	0	3.85401	0	0.397305	0.0546175	0.0922263	0	0	0.156124	0.131929	0	0	0	0.382326	0.408173	0.494974	0.0623105	0.0462754	0.053198	0.116232	1.78313	0.0483333	0.0488505	0.318239	0.121226	0.746766	0.826381	0.0791943	0.114431	0.0816088	0.127624	0.393022	2.06793	0.364936	0.0582304	0.0837487	1.2782	0	0	0	0	0.0712517	0	0.0595678
ADS_62	0	0	0.161612	0	0	0	0	0	0.0635801	0	0.15021	0	0.0502283	0.2277	0.260046	0	0.175096	0.0406881	0.0462562	0.256186	0.0836143	0.038466	0.0230751	0.0334309	0.0287363	0.0435717	0.038071	0.0258912	0.0329236	0.041067	0.381487	1.279	0.0450937	0.0219929	0	0.045919	0.366231	1.76197	0.260711	0.0549583	0.178586	4.4515	0.0919985	0	0.0755159	0.0278211	1.2325	0.0416129	0.102255
ADS_63	0	0	0	0	0.0138962	0	0	0	4.95471	0.116724	0.681832	0	0.0148509	0.0908198	0.167141	0.0469586	0.562188	1.85952	0.248681	0.228832	5.92555	0.608396	0.297702	0.28639	0.423922	0.322698	0.748181	0.164612	1.78961	1.67966	1.36804	0.16748	1.01342	1.32997	1.31347	0.285206	0.575206	22.811	1.51355	1.16926	4.16062	2.42816	0.0413662	0	0.0124451	0.0234093	0.130243	0.0197263	0.0784087
ADS_64	0.386473	0.0449082	0.0956941	0	0	0	0	0.276929	0.108396	0.1218	0.220704	0	0.0569478	0.101417	0.224746	0.182134	0.14621	0.0888123	0.152581	0.201466	0.768605	0.238373	0.14856	0.0550042	0.167529	0.284617	0.0726191	0.0687751	0.232312	0.211332	0.672022	0.396421	0.160899	0.189718	0.164336	0.119575	0.213621	2.01731	3.42952	0.140653	0.0838848	0.462227	0	0	0	0.0118812	0.0353953	0	0.0756281
ADS_65	0	0	0.055191	0	0	0	0.014749	0.0185997	0.162413	0.677155	0.324638	0	0	0.232499	0.0836508	0.124184	4.11373	0.509822	2.36466	0.458948	3.89261	1.36807	0.411289	0.238499	0.508198	0.186418	0.788438	0.575801	0.517459	0.454484	0.735497	0.584298	1.96846	0.312221	0.22408	7.0343	0.484476	27.6758	17.0747	0.787752	0.63627	0.0460626	0	0.0342543	0	0	0	0	0
ADS_66	0	0	0.111676	0	0	0	1.65448	0	0.030414	0.0294709	0.0197997	0	0.0391507	0.135891	0.128692	0	0.0191366	0	0.0321402	0.0692446	0.133139	0.0651349	0	0	0.0249296	0	0	0	0.0430632	0.039748	0.176817	2.51654	0.0303626	0.0339864	0.0270388	0.0482017	0	0.287398	0.13041	0.0225719	0.0394879	0.210792	1.41289	0	0.0188709	0	0.45615	0	0.0566669
ADS_67	0.0555344	0.41606	0.148922	0	0.0980297	0	0.233262	0	1.3587	5.03519	0.4655	0	0.0540478	0.294942	0.188384	1.44565	0.270398	0.0203813	0.179221	0.140238	5.31726	0.176248	0.190625	0.0887156	0.0770889	0.115623	0.0802947	0.0561581	0.300251	0.26136	0.406237	0.623261	0.0958048	0.256047	0.195641	0.157023	0.347972	1.29461	2.61517	0.332354	1.24245	1.98373	0.0357701	0	0.754512	0.0164372	0.100551	0.039131	0.0486744
ADS_68	0	0	0.155154	0	0	0	0	0	0.0287836	0.0183981	0.103489	0	0.0523026	0.244094	0.266706	0.029337	0.161407	0.0269798	0.0410605	0.168091	0.0756278	0.0290806	0.0214744	0.0257324	0	0	0.0293245	0.0223935	0.0245913	0.0326477	0.25261	1.39048	0.140676	0.0191266	0	0.0495077	0.340721	1.54418	0.313578	0.0469161	0.136668	5.55652	0.113559	0	0.0886456	0.0346986	1.58269	0.0553758	0.108369
ADS_69	0	0	0	0	0	0	0	0	0.280523	0.0991635	0.245223	0	0	0.0476927	0	2.07223	0.233178	0	1.54198	1.57131	0.949617	0.209163	0.637293	0.304749	0.372254	0.180086	0.447099	0.389707	1.36109	1.47484	1.64492	0.0460898	38.5849	1.20777	1.08704	2.82977	5.1298	10.8685	3.15201	0.709853	0.25163	0.0975881	0	0	0.0169036	0	0.019372	0	0
ADS_7	0	0	0.0774033	0	0	0	0	0.0443843	0.106225	0.898653	0.186413	0	0.0532494	0.609409	0.257434	1.27576	0.0993859	0	0.132034	0.116794	1.87684	0.11606	0.452313	0.071499	0.0716514	0.0414374	0.106246	0.0598947	0.188089	0.420635	0.157123	0.649731	0.205009	0.0887236	0.12835	0.421545	0.562126	1.44286	2.66734	0.486607	0.334889	0.167162	0	0	0	0	0	0	0
ADS_70	0	0	0	0	0	0	0	0	0	0	0	0	0	0.151552	0.0804607	0	0	0.0265032	0	0	0	0	0	0	0	0.0890898	0	0	0	0	0	0.972293	0	0	0	0	0	0.0206409	0.0244768	0	0	0.141116	0.0672585	0	0.0483217	0.255698	0.777905	0.02972	0.953842
ADS_71	0.141705	0	0.091683	0	0	0	0.0920174	0	0.0780619	0.0464929	0.0497119	0	0.0511889	0.184822	0.213155	0.0766893	0.089011	0	0.0955917	0.218453	0.129073	0.160799	0.0634584	0.0434831	0.195343	3.20416	0.0736098	0.0384666	0.0619639	0.051492	0.418949	0.352735	0.25669	0.0428351	0.0237133	0.115044	0.166941	0.310154	0.545082	0.122263	0.260985	0.282319	0	0	0.0412466	0	0.0244901	0.026542	0
ADS_72	0.178317	0	0.0346323	0	0	0	0	0	0.145319	0.49849	0.29838	0	0	0.0696531	0.136118	1.48272	0	0.0570488	0.188701	0.0920769	3.43057	0.172103	0.223465	0.083602	0.146257	0.150232	0.0911609	0.109217	0.202313	0.198942	0.275483	0.166035	0.243013	0.166057	0.113196	1.33383	0.250286	1.88196	16.0165	0.226323	1.9329	16.3486	0.300358	0.0257104	2.07034	0.0962319	0.823548	0.705636	0.179797
ADS_8	0	0	0	0	0.0292716	0	0	0	0.0607466	0.647255	0.0502837	0	0	0.727703	0.04884	0.0685416	0	0.0315687	0.107236	0.0765598	2.79101	0.617328	0.147881	0.0585215	0.445734	5.26992	0.186269	0.073539	0.370982	0.700808	0.457548	0.159546	0.85469	0.262418	0.404405	0.14769	0.369402	4.90596	2.71427	0.334049	1.11318	0.232387	0	0.415098	0	0.0386939	0.0278674	0.248358	0.142023
ADS_9	0	0	0	0	0	0	0	0.0304533	0.0602136	0.100706	0.048517	0	0	0.174987	0.0785164	2.39091	0.13257	0.32511	0.261257	0.184694	6.17493	0.556562	0.44529	0.120889	0.250046	0.145928	0.222256	0.119491	0.385319	0.542972	0.285197	0.668628	0.270047	0.195993	0.393838	1.63474	0.497126	2.96085	22.9145	1.13292	0.0684936	0	0	0	0	0	0	0.073965	0.0161224
ALC_1	0	0	0	0.0441629	0	0	0.0451801	0	0.0583944	0.121484	0.0634206	0	0.0501411	0	0	0.415466	0	0.445382	2.06604	0.504959	11.4215	1.15218	2.90995	0.134904	0.597219	0.841836	0.763387	0.109558	0.677953	0.777263	0.749271	0	2.3613	0.563775	0.875035	9.41149	1.14216	0.380969	46.7014	2.38917	0.200339	0	0	0	0	0	0	0	0
ALC_10	0	0	0	0	0	0	0	0	0.0530238	0	0	0	0	0.916153	0	0.130198	0	0	0.156706	0	3.12378	0.0869171	0.450737	0	0	0.114962	0	0.0724926	1.34886	1.14783	1.09838	0.700589	0.0979681	1.42918	2.84571	0.504628	0.0815626	0.281535	13.0377	0.534968	0.0517407	0	0	0	0	0.0518676	0	0	0.276473
ALC_11	0.139122	0.0797411	0.108192	0	0	0	0	0	0.148716	0.420694	0.783829	0	0	0.194094	0.143966	4.09019	0.170151	0	0.163836	0.16027	2.08	0.141164	0.365775	0.0899334	0.136114	0.0683616	0.0764453	0.0609853	0.195964	0.207771	0.557288	0.47423	0.157868	0.186329	0.133792	0.590313	0.362795	1.35556	8.41393	0.28015	0.0562149	0.121813	0	0	0.644087	0	0	0.058481	0
ALC_12	0	0	0	0	0	0	0	0	0.401584	0.247108	0.244855	0	0	0.259768	0	5.36658	0	0.320461	0.604063	0.215852	24.8439	1.13341	0.611683	0.292112	0.229716	0.23968	0.178631	0.243445	0.673093	0.803571	1.29146	0.121347	0.369379	0.789221	0.500267	12.7847	3.94515	9.23027	5.99192	2.19279	1.2155	0.147669	0	0	0	0	0	0	0.0354538
ALC_13	0	0	0	0	0	0	0	0	0	0	0	0	0	0	0	0	0	0	0	0	0	0	0	0	0	0	0	0	0	0	0	0	0	0	0	0	0	0	0	0	0	0	0	0	0	0	0	0	0
ALC_14	0	0	0	0	0	0	2.08839	0.0429489	2.10301	2.12885	1.07805	0	0	0.065183	0.0879283	2.81478	0	0.269032	0.372009	0.304154	1.41871	4.86026	1.25227	0.6874	0.65155	0.928859	0.645391	0.389207	2.01089	3.0652	4.10324	0	0.919584	2.43648	1.51166	6.64278	4.67226	10.7046	6.7391	12.9984	0.251477	0	0	0	0	0	0	0	0.0710912
ALC_15	0	0	0	0	0.0245174	0	0	0	0.0178675	0.438658	0.0312409	0	0	0.63582	0.174081	0.410213	0	0	0	0	0.0373726	0.015702	0.0193356	0	0	0.0338669	0	0	0.0239736	0.0301469	0.0445087	0.674213	0	0.0196587	0	0.0747164	0.0163865	0.0809025	0.104697	0.09964	0.0345642	4.36055	0.094567	0	2.68734	0.1799	0.429318	0.0363938	0.614921
ALC_16	0	0	0	0	0	0.80516	0	0	0.0352709	0	0	0	0	3.19084	0.0523929	0	0	0	0.0218171	0.191593	2.97392	0.110352	0	0	0.502047	11.258	0	0	0	0	0.213777	0.131371	0	0	0	0	0	0	0.694827	0.0320526	0.0332535	0.212101	0	0	0.043304	0.0982041	0.0312072	0.0580096	0.485367
ALC_17	0	0	0	0	0.187034	0	0.456729	0	0	0	0	0	0	4.96876	0.0710188	0	0	0	0	0	0.0398769	0.0267856	0	0	0	0.0517594	0	0	0	0	0	0.231326	0	0	0	0	0	0.0596148	0.0654399	0.0251951	0.150272	17.9036	0.423673	0.483606	5.25113	0.556899	0.818296	0.140998	1.7958
ALC_18	0	0	0	0	0.17986	0	0.0359334	0	0.0497649	0	0	0	0	3.08161	0.0933905	0	0	0	0	0	0	0	0	0	0	0	0	0	0	0	0	0.39472	0	0	0	0.0188647	0	0	0.020278	0	0.214782	7.10792	0.170718	0.0409638	1.78429	0.251455	0.341679	0.0452316	0.697527
ALC_19	0	0	0	0	0	0	0	0	0.0718125	0	0	0	0.0301562	0.987026	0.0819408	0	0	0.213904	0.0274526	0	0.919699	0.0533954	0.022866	0	0.0283941	0.0960673	0	0.03098	0.0174386	0.0200111	0.0315214	0.262188	0.0440371	0.0248129	0	0.0745127	0.110564	0.871539	3.46998	0.0916387	0.18593	3.8966	0.0564789	0.0417135	0.023868	0.106629	0.244952	0.0419187	0.37325
ALC_2	0	0	0	0	0	0	0	0	0.135173	0	0.292355	0	0	0.237111	0.204321	0	0	0	0.234423	0.34868	3.21186	0.381	0.38217	0.0817767	0.150293	0.138143	0.077605	0.0701728	0.166091	0.175906	0.633223	0.472475	0.175925	0.130798	0.127895	0.319547	1.02451	0.875948	11.3362	0.246087	0.61805	0	0	0	0	0	0	0	0
ALC_20	0	0	0	0.015255	0	0	0	0	0	0	0	0	0	0.0982679	0	0	0	0	0	0	0.0193049	0	0	0	0	0	0	0	0	0	0	0.0468236	0	0	0	0	0.0208492	0.0602596	0.0765519	0.0107408	0	0.26692	0.11937	0	0.149902	1.9711	0.273983	0.21995	8.39301
ALC_21	0	0	0	0	0	0	3.3975	0	0.118025	0.1111	0.118315	0	0	2.22036	0.154336	0.270515	0	0	0	0.0995369	0.197426	0	0	0	0	0.022378	0	0	0	0.025499	0.0573284	0.364317	0.0504762	0	0	0.0512328	0.0285071	0.117732	0.785596	0.0208769	0.126339	12.49	0.264694	0.0443135	1.45881	0.0779522	0.469019	0.0844688	0.194147
ALC_22	0.0261978	0	0	0	0	0	0	0	0	0	0	0	0	0.142384	0	0	0	0	0.0263401	0	0.0317669	0	0	0	0	0.0318544	0	0	0	0	0.378942	0.102826	0	0	0	0.043819	0	0.267429	0.114465	0	0.0275661	41.7184	0.774268	0	0.162252	0.584734	2.72307	0.289057	1.36644
ALC_23	0.145648	0	0	0	0	0	0	0	0.0379173	0	0.0862524	0	0	0.27895	0.178227	0.0701188	0	0.0350922	0.0325329	0	0.624402	0.0508157	0.0365622	0	0	0	0	0	0.0352891	0.0499133	0.276935	0.418088	0.0827219	0.0365327	0	0.311955	0.349685	0.748027	2.48174	0.0428818	0.355001	0.225384	0	1.18733	0	0	0	0	0
ALC_24	0.21337	0	0	0	0	0	0	0.0504169	0.0881251	0.148369	0.0556412	0	0	0.494704	0.0797919	0.0389419	0	0.0235191	0.120862	0.402236	0.505393	0.20429	0.297951	0.0465842	0.074311	0.118277	0.0367377	0.0467816	0.0575624	0.0706231	0.433496	0.159475	0.354428	0.0728865	0.040804	0.574358	0.527218	0.944666	2.37742	0.161719	0.0430937	0.582632	0.0229467	0	0	0	1.36588	0	0
ALC_25	0	0	0	0	0	0	0	0	0.516261	5.28286	0.192427	0	0	3.13023	0.113435	0.695094	0.0349861	0.0903875	0.190221	0.115249	1.5262	2.4306	0.56299	0.13211	0.181234	0.212829	0.38805	0.129161	0.716212	0.769532	1.86941	0.375962	0.255811	0.826166	0.503552	2.15933	0.177332	1.02072	5.88727	0.479542	3.54988	0.659699	0.0401887	0	0.465887	0	0.386918	0.172397	0.0314287
ALC_26	0	0	0	0	0	0	0	0	0.0480121	0	0	0	0.0645481	1.56642	0.0363705	0	0	0	0.430475	0	8.45141	0.356614	0.40527	0	1.67634	0.199015	0.186386	0.219162	0	0	0.802416	0.206513	0.52375	0.0790594	0	0.369187	0.162919	0.148669	41.3501	0	0	3.056	0.0622489	0	0.782697	0.120959	0.178918	0.0307427	0.438552
ALC_27	0	0	0	0	0	0	0	0	0.0599231	0.191732	0.0716054	0	0.024168	0.153608	0	0.085402	0	0	0.246152	0.303458	50.9911	0.176164	0.532822	0.305694	0.0994155	0.125835	0.189342	0.196521	2.43664	2.27469	5.08602	0.126972	0.127485	2.9439	1.90103	0.279888	0.112837	0.224009	10.9623	2.49291	0.0410941	0	0	0	0	0	0	0	0
ALC_3	0	0	0	0	0	0	3.21823	0.125754	1.19233	0.070666	0.0585851	0	0	0.155391	0.109888	0	0	0	0.134989	0.195083	1.73292	1.11899	0.19293	0.051999	0.0922505	0.308714	0.0518144	0.05072	0.184601	0.181114	0.448278	0.582551	0.0780195	0.138279	0.108975	0.191304	0.562929	2.3019	1.34323	0.0966315	0.0964534	0.549595	0	0	1.02324	0	0.115334	0.0440432	0.037224
ALC_4	0.134809	0	0	0	0	0	0.0283527	0	0.07967	0.288557	0.0229175	0	0.0428413	1.62418	0.0842391	0	0	0	0	0	0.051402	0.0280232	0.034905	0	0.029768	0	0	0	0.0955645	0.104163	0.381803	0.338463	0.0206079	0.101044	0.0738112	0.0531688	0.201522	0.44983	0.28289	0.232316	0.73208	5.88594	0.100604	0.37354	0.0316665	0.102525	0.294551	0.0556133	0.372652
ALC_5	0	0	0	0.153005	0.232347	0	0.24233	0	0.560971	0	0.125531	0	0	0.485794	0.106208	0.214474	0.050123	0	0	0	0.118923	0	0	0	0	0	0	0	0.0365468	0.0317188	0.0451723	0.488076	0	0.0359361	0	0.0343877	0.0296605	0.078325	0.411954	0.0910398	0.102994	0.349612	0	0.280246	0.233394	0.0678675	0.0592229	0.0540596	0.337427
ALC_6	0.0661411	0	0.0480403	0	0	0	2.87347	0.0239604	0.040373	1.51187	0.0635905	0	0.0222981	1.1376	0.146287	0.423275	0.0959611	0.0210618	0.0598867	0.0265603	0.365318	0.238212	0.0805148	0.0422768	0.0578946	0.021667	0.0573154	0.0313732	0.0455443	0.047965	0.0886912	0.0796525	0.0887509	0.0379445	0.0399782	0.0726293	0.0259656	1.83317	1.43623	0.0355783	0.0920054	40.1615	0.588083	0.088634	11.9111	0.318966	1.94946	0.306062	0.759235
ALC_7	0	0	0	0	0	0	0.25582	0	0.0467104	0	0	0	0.0761701	4.68734	0.19543	0	0	0	0	0	0.151996	0.0280891	0	0	0	0.0390512	0	0	0.0327561	0.034899	0.105292	0.391054	0	0.0455603	0.0282128	0.0204767	0.131412	0.0583478	0.0454734	0.0299077	0.116448	0	0	0.598636	0	0	0	0	0
ALC_8	0	0	0	0	0	0	0.0462123	0	0.0646532	0.285156	0.0525094	0	0.0478218	0.291856	0.127298	0.988053	0	0	0.108338	0.320246	0.696245	0.187611	0.155589	0.0850131	0.136549	0.0664553	0.148036	0.0732236	0.318152	0.373884	1.00255	0.553103	0.207022	0.381649	0.228448	0.136752	0.286284	1.22167	3.39819	0.339392	0.0768829	0.10041	0	0	0	0	0.0400665	0.260876	0.0558833
ALC_9	0.154559	0	0	0	0	0.0215674	0	0	0	0	0	0	0	2.06728	0	0	0	0	0	0	0	0	0	0	0	0	0	0	0	0	0	0.123067	0	0	0	0	0	0	0.0396534	0	0	0.0448501	0.0246979	0	0.349509	0.108142	0.203489	0.651122	0.420747
[truncated: 203 more columns]
