# Supplementary material for: Links of gut microbiota composition with alcohol dependence syndrome and alcoholic liver disease
Source: Microbiome. 2017 Oct 17;5:141. doi: 10.1186/s40168-017-0359-2 (PMC5645934; doi:10.1186/s40168-017-0359-2)
Supplement: Supplementary file 5 — Relative abundance of microbial genera and viruses in the metagenomes (the percentage of overall abundance; obtained using MetaPhlAn2). (XLSX 96 kb) [file 40168_2017_359_MOESM5_ESM.xlsx]

## Sheet: Table S5
Relative abundance of microbial genera and viruses in the metagenomes (the percentage of overall abundance; obtained using MetaPhlAn2).
Sample ID	Acidaminococcaceae_unclassified	Acidaminococcus	Actinomyces	Adlercreutzia	Afipia	Aggregatibacter	Akkermansia	Alistipes	Alloprevotella	Alloscardovia	Alphabaculovirus	Alphatorquevirus	Anaerococcus	Anaerofustis	Anaerostipes	Anaerotruncus	Aphthovirus	Aquabirnavirus	Atopobium	Avihepadnavirus	Bacillus	Bacteroidales_noname	Bacteroides	Barnesiella	Bartonella	Begomovirus	Bifidobacterium	Bilophila	Blautia	Bulleidia	Burkholderiales_noname	Butyricimonas	Butyrivibrio	C2likevirus	Campylobacter	Candida	Candidatus_Saccharibacteria_noname	Candidatus_Saccharibacteria_noname_unclassified	Cardiovirus	Catenibacterium	Cellulophaga	Chlamydophila	Chlorobium	Chloroflexaceae_unclassified	Circovirus	Citrobacter	Clostridiaceae_noname	Clostridiales_Family_XIII_Incertae_Sedis_noname	Clostridiales_Family_XIII_Incertae_Sedis_unclassified
ADS_1	0	0	0	0	0	0	0.78343	0.93157	0	0	0	0	0	0	0.04526	0.0576	0	0	0	0	0	0.10878	7.39672	0.1287	0	0	1.19834	0.05211	1.3123	0	0.02297	0	0	0	0	0	0	0	0	0	0	0	0	0	0	0	0	0	0
ADS_10	0	0.23026	0	0	0	0	0	0.02037	0	0	0	0	0	0	0.07859	0	0	0	0	0	0	0	5.72265	0.01947	0	0	1.15989	0	1.56177	0	0	0	0	0	0	0	0	0	0	0.00075	0	0	0	0	0	0	0	0	0
ADS_11	0	0	0	0	0	0	0	0.28489	0	0	0	0	0	0	2.01573	0	0	0	0	0	0	0	24.3746	4.7896	0	0	2.49693	0	7.57679	0	0	0	0	0.01572	0	0	0	0	0	0	0	0	0	0	0	0	0	0	0
ADS_12	0	0	0	0	0	0	0.00256	0.12739	0	0.01051	0	0	0	0	0.23664	0	0	0	0	0	0	0	4.05416	0.82665	0	0	0.01234	0	8.06489	0	0	0	0	0	0	0	0	0	0	1.33789	0	0.01286	0	0	0	0	0	0	0.00459
ADS_13	0	0.01305	0	0.00248	0	0	0	4.59268	0	0	0	0	0	0	0.02582	0	0	0	0.16971	0	0	0	15.4138	2.17884	0	0	0.06646	0	3.56718	0	0	0	0	0	0	0	0.09537	0	0	5.8809	0	0	0	0	0	0	0	0.02232	0
ADS_14	0	0.00069	0	0	0	0	0	1.3751	0	0	0	0	0	0	0.01333	0	0	0	0	0	0	0.01638	10.036	0.75327	0	0	0.19219	0	2.2479	0	0	0	0	0.01164	0	0	0	0	0	1.43878	0	0	0	0	0	0	0	0	0
ADS_15	0	0.86421	0	0	0	0	0	0.03166	0	0	0	0	0	0	0.07769	0	0	0	0	0	0	0.04895	32.988	0.92	0	0	1.39848	0.02547	1.14268	0	0	0	0	0	0	0	0	0	0	0.00196	0	0	0	0	0	0	0	0	0
ADS_16	0	1.45813	0	0	0	0	0	0.33989	0	0	0	0	0	0	0.47466	0	0	0.02064	0	0	0	0	17.5443	1.0974	0	0	1.90889	0.01171	6.3011	0	0	0	0	0	0	0	0	0	0	0.0181	0	0	0	0	0	0	0	0	0
ADS_17	0	0.00081	0	0	0	0	0	1.10693	0	0	0	0	0.00532	0	0.02654	0	0	0	0	0	0	0.06281	3.44328	0.00248	0	0	0.63659	0.033	0.71312	0	0	0	0	0.04088	0	0	0	0	0	0.70267	0.02005	0	0	0	0	0	0	0	0
ADS_18	0	0	0	0	0	0	0	0.32326	0	0	0	0	0	0	0.4335	0.03572	0	0	0	0	0	0	6.62453	0.08152	0	0	0.20722	0	7.88941	0	0	0	0	0.02082	0	0	0	0	0	0	0	0	0	0	0.03022	0	0	0	0
ADS_19	0	0.03415	0	0	0	0	0	5.87682	0	0	0	0	0	0	0.06191	0.0302	0	0	0	0	0	0.07243	7.21239	1.75345	0	0	10.4921	0.1614	7.56008	0	0	0	0	0	0	0	0	0	0	2.99847	0	0	0	0	0	0	0	0.00199	0.00227
ADS_2	0	0.02776	0	0	0	0	0.01939	2.37763	0	0	0	0	0	0	0.0233	0.00798	0	0	0	0	0	0.02338	32.2539	4.03913	0	0	1.03807	0.33613	5.44537	0	0	0	0	0	0	0	0	0	0	0.02228	0	0	0	0	0	0.06422	0	0	0
ADS_20	0.03472	0.03627	0.03919	0.00811	0	0	0	1.9879	0	0.03189	0	0	0	0	0.11611	0.11077	0	0	0.00109	0	0	0.18681	30.7301	0.00783	0	0	6.55575	0.13076	3.63456	0	0	0	0	0	0.00836	0	0	0	0	0.00045	0	0.00471	0	0	0	0	0	0	0.01041
ADS_21	0.00928	0.01039	0	0.00859	0	0	0	3.24968	0.00591	0	0	0	0	0	0.05449	0.04751	0	0	0	0	0	0	26.3567	3.26997	0	0	0.01355	0.14017	7.61275	0	0	0	0	0.00969	0	0	0	0	0	0.00882	0	0	0	0	0	0.00347	0	0	0
ADS_22	0	4.39746	0	0	0	0	0.0057	0.96562	0	0	0	0	0	0	0.01599	0	0	0	0	0	0	0	5.94	1.72562	0	0	3.15621	0.06943	2.62975	0	0	0	0	0.01722	0	0	0	0	0	2.43917	0	0	0	0	0	0	0	0	0
ADS_23	0	0	0	0	0	0	0	7.10307	0	0	0	0	0	0	0	0	0	0	0	0	0	0	37.2645	0.63145	0	0	0.07703	0.02362	8.5215	0	0	0	0	0	0	0	0	0	0	0.3369	0	0	0	0	0	0	0	0	0
ADS_24	0	0	0	0	0	0	0	1.2449	0	0	0	0	0	0	0	0.13333	0	0	0.00248	0	0	0	9.7572	0.06861	0	0	0.89419	0.06123	10.6659	0	0	0	0	0	0	0	0	0	0	0.18344	0	0	0	0	0	0	0	0	0
ADS_25	0	0	0.04285	0	0	0	0	1.51677	0	0.04134	0	0	0	0	0	0	0	0	0	0	0	0	9.36494	0	0	0	4.82159	0	8.64129	0	0	0	0	0	0	0	0	0	0	1.167	0	0	0	0	0	0	0.12849	0	0.01337
ADS_26	0	0	0.00214	0	0	0	0	0.32186	0	0.19435	0	0	0	0	0.03749	0	0	0	0.14508	0	0	0.08744	17.0291	0.05582	0	0	1.19548	0.34554	2.03984	0	0	0	0	0.06805	0	0	0	0	0	0.65612	0	0	0	0	0	0	0	0	0.01787
ADS_27	0	0	0	0	0	0	0	0.03011	0	0	0	0	0	0	0.17093	0	0	0	0	0	0	0	10.2448	0.21725	0	0	0	0.15979	47.1192	0	0.04739	0	0	0	0	0	0	0.01413	0	0	0	0	0	0	0	0	0	0	0
ADS_28	0	0	0	0	0	0	0.24736	2.65752	0	0.18673	0	0	0	0	0.04427	0.00522	0	0	0	0.10161	0	0.13853	4.92077	0.17341	0	0	4.74748	0.00662	1.90263	0	0	0	0	1.14749	0	0	0	0	0	10.7744	0	0	0	0	0	0	0	0	0
ADS_29	0	0	0	0	0	0	0	0.10997	0	0	0	0	0	0	0	0	0	0	0	0	0	0	1.41749	0.70661	0	0	12.6332	0	2.65632	0	0	0	0	0.3503	0	0	0	0	0	2.694	0	0	0	0	0	0	0.10373	0	0.01537
ADS_3	0	0	0	0	0	0	0.02108	3.99675	0	0	0	0	0	0	0.0369	0.00744	0	0	0	0	0	0.03419	19.6373	1.40694	0	0	0.35772	0.02676	1.94263	0	0	0	0.03359	0	0	0	0	0	0	2.96213	0	0.0074	0	0	0	0	0	0	0
ADS_30	0	0	0.03691	0	0	0	0.01439	0.03542	0	0.02036	0	0	0	0	0.53964	0	0	0	0.04902	0	0	0	0.85392	0.04655	0	0	18.418	0.06009	5.21306	0.01826	0	0	0	0	0	0	0	0.00365	0	0	0	0	0	0	0	0	0	0	0
ADS_31	0	0	0	0.06883	0	0	0.12621	0.26913	0	0	0	0	0	0	0.04491	0	0	0	0	0	0	0	27.5754	0.3311	0	0	11.7313	0	6.31372	0	0.01757	0	0	0	0	0	0	0	0	1.38062	0	0	0	0	0	0	0.02945	0	0
ADS_32	0.04012	0.22239	0.01921	0	0	0	0	7.34804	0	0	0	0	0	0	0	0	0	0	0	0	0	0	40.3962	2.33671	0	0	1.22793	0.97324	13.7999	0	0	0	0	0	0	0	0	0	0	1.87419	0	0	0	0	0	0	0	0	0.02373
ADS_33	0	0	0.00442	0	0	0	0	0	0	0	0	0	0	0	0.00148	0	0	0	0	0	0	0	3.33584	0.07134	0	0	1.22287	0.05648	2.52578	0	0	0	0.01626	0	0	0	0	0	0	2.29427	0	0	0	0	0	0	0	0	0
ADS_34	0	0.00592	0.06388	0.10174	0	0	5.03029	0.28265	0	0.10965	0	0	0	0	0.03844	0	0	0	0	0	0	0	14.2518	0	0	0	4.17876	0	14.9843	0	0	0	0.07101	0	0	0	0	0.0101	0	0	0	0	0	0	0	0.09882	0	0	0
ADS_35	0	0	0	0	0	0	0.00185	0.02338	0	0	0	0	0	0	0.01923	0	0	0	0	0	0	0	0.95771	0.39878	0	0	0.03298	0.00394	1.80899	0	0	0	55.3923	0	0	0	0	0	0	0.00791	0	0	0	0	0	0	0	0	0
ADS_36	0	0.00223	0.01052	0.04837	0	0	0	2.1647	0	0	0	0	0	0	0.29131	0	0	0	0	0	0	0	38.4663	4.1151	0	0	4.58789	0.1208	4.80088	0	0	0	0	0	0	0	0	0	0	0	0	0	0	0	0	0	0	0	0
ADS_37	0	0	0	0	0	0	0	0.05209	0	0	0	0	0	0	0.85244	0.02107	0	0	0	0	0	0.02009	1.47468	0.13774	0	0	19.9104	0	2.85263	0	0	0	0	0	0	0	0	0	0	1.89271	0	0	0	0	0	2.08273	0	0	0
ADS_38	0	0	0.00365	0.14952	0	0	0	0.33219	0	0	0	0	0	0	0.1979	0	0	0	0	0	0	0	2.88796	0	0	0	5.77782	0.05627	6.49998	0	0.00542	0	0	0	0	0	0	0	0	0	0	0	0	0	0	0.03833	0	0	0.00593
ADS_39	0	0	0	0	0	0	2.02447	0.57665	0	0	0	0	0	0	0	0	0	0	0	0	0	0.05847	2.62062	1.7287	0	0	0.40335	0	0.3556	0	0	0	0	0	0	0	0	0	0	1.25307	0	0	0	0	0	0	0	0	0
ADS_4	0	0	0	0.03367	0	0	0.0459	4.97439	0	0	0	0	0	0	0.72458	0.02705	0	0	0	0	0	0.03667	10.4664	1.49212	0	0	0.04775	0.00628	3.54643	0	0	0	0	0	0	0	0	0	0	0	0	0	0	0	0	0	0	0	0
ADS_40	0	0	0	0	0	0	0.0057	2.82617	0	0	0	0	0	0	0	0	0	0	0	0	0	0.06999	11.2673	1.91987	0	0	2.56207	0.18613	5.04696	0	0	0	6.17209	0	0	0	0	0	0	1.72708	0	0	0	0	0	0	0	0	0
ADS_41	0	0	0	0	0	0	0.37472	6.26648	0	0.00545	0	0	0	0	0.03055	0.02079	0.013	0	0	0	0	0.1694	5.92497	0.28222	0	0	0.76172	0.09391	3.97022	0	0.00873	0	0.00659	0	0	0	0	0	0	0	0	0	0	0	0	0	0	0	0
ADS_42	0	3.21154	0	0	0	0	0	0.27441	0	0	0	0	0	0	0	0	0	0	0	0	0	0	4.02735	0	0	0	0	0	0.5075	0	0	0	0.01864	0	0	0	0	0	0	0.87602	0	0	0	0	0	0	0	0	0
ADS_43	0	5.06328	0	0	0	0	0	2.42761	0	0	0	0	0	0	0.01878	0.02369	0	0	0	0	0	0.5595	16.1787	0.39632	0	0	5.33193	0.07418	0.73182	0	0	0	0.04203	0	0	0	0	0	0	0	0	0	0	0	0.02607	0	0	0	0
ADS_44	0	0	0	0	0	0	0.01125	0.40009	0	0	0	0	0	0	0	0	0	0	0	0	0	0.02351	3.50006	0.00221	0	0	0.15507	0.1568	0.66678	0	0	0	24.1056	0	0	0	0	0	0	0.85604	0	0	0	0	0	0	0	0	0
ADS_45	0	0	0	0.02774	0	0	0.28244	0.63038	0	0	0	0	0	0	0.00171	0	0	0	0	0	0	0.17631	14.9011	0	0	0	0.57692	0.21443	0.54884	0	0	0	0.02372	0	0	0	0	0	0	0	0	0	0	0	0	0	0	0	0
ADS_46	0	0	0	0	0	0	0.26546	0.03606	0	0	0	0	0	0	0	0	0	0	0	0	0	0	0.99153	0	0	0	1.3011	0.00524	0.83251	0	0	0.01936	72.8436	0	0	0	0	0	0	1.31324	0	0	0	0	0	0	0	0	0
ADS_47	0	0	0	0	0	0	0.13672	2.50818	0	0	0	0	0	0	0.1582	0.02859	0	0	0	0	0	0	56.7562	0	0	0	2.26999	0.1611	3.40275	0	0.00351	0	0.06571	0.02825	0	0	0	0	0	0	0.02078	0	0.01051	0	0	0	0	0	0
ADS_48	0	0	0	0	0	0	0	0.17253	0	0	0	0	0	0	0	0	0	0	0	0	0	0	70.0626	0	0	0	0.10031	0.15114	3.83034	0	0	0	0	0	0	0	0	0	0	0.11087	0	0	0.01681	0	0	0	0	0	0
ADS_49	0	0.07795	0	0	0	0	0	0.94735	0	0	0	0	0	0	0.00495	0.02356	0	0	0	0	0	0.01325	3.32163	0.86775	0	0	0.51307	0.14856	0.39378	0	0	0	0	0	0	0	0	0	0.00889	0.63671	0	0	0.00713	0	0	0.01133	0	0	0
ADS_5	0	0	0	0.00448	0	0	3.8409	1.14333	0	0.04671	0	0	0	0	0.88171	0.02166	0	0	0	0	0	0	7.13615	1.27268	0	0	2.45278	0.34806	16.1082	0	0	0	0	0	0	0	0	0	0	0.00243	0	0	0	0	0	0	0	0	0
ADS_50	0	0	0	0	0	0	0	1.47431	0	0	0	0	0	0	0.11385	0	0	0	0	0	0	0.32547	8.79696	1.76306	0	0	8.71719	0.22018	0.09753	0	0	0	0	0	0	0	0	0	0	0	0	0	0	0	0	0	0	0	0
ADS_51	0	0	0	0	0	0	22.652	1.54654	0	0	0	0	0	0	0.03969	0.04794	0	0	0	0	0.00948	0.08601	8.12765	0	0	0	1.66389	0	4.58146	0	0	0	15.4835	0	0	0	0	0.04475	0	2.685	0	0	0	0	0	0	0.07849	0	0
ADS_52	0	0	0	0.00344	0	0	2.33006	5.74593	0	0	0	0	0	0	0.02767	0	0	0	0	0	0	1.18892	45.2746	3.31676	0	0	0.41845	0.00901	0.47917	0	0.13947	0	0.00162	0	0	0	0	0	0	0	0	0	0	0	0	0	0	0	0
ADS_53	0	0	0	0	0	0	0.59921	0.59789	0	0	0	0	0	0	0	0	0	0	0	0	0	0.10225	13.1316	0	0	0	12.7776	0.2232	2.49019	0	0	0	0.05265	0	0	0	0	0	0	1.63728	0	0	0	0	0	0	0	0	0
ADS_54	0	0	0	0	0	0	0	1.63025	0	0	0	0	0	0	0.04374	0	0	0	0	0	0	0.07124	18.4043	0	0	0	0.86924	0.20503	0.55366	0	0	0	0	0.00498	0	0	0	0	0	0.88025	0	0	0	0	0	0	0	0	0
ADS_55	0	0.00102	0	0	0	0	0.03129	0.31704	0	0	0	0	0	0	0.00332	0.01514	0.01674	0	0	0	0	0.17384	6.58984	0.00316	0	0	0.20854	0.10107	1.00384	0	0.07356	0	0	0.0177	0	0	0	0	0	0.22684	0	0	0	0	0	0	0	0	0
ADS_56	0	0	0	0	0	0	3.12902	2.33304	0	0	0	0	0	0	0.02601	0	0	0	0	0	0	0.10794	7.48571	0.31908	0	0	0.0086	0	1.07572	0	0	0	0.09904	0	0	0	0	0	0	2.55263	0	0	0	0	0	0	0	0	0
ADS_57	0	0	0	0	0	0	1.03858	1.956	0	0	0	0	0	0	0	0	0	0	0	0	0	0.0345	1.32835	0.07254	0	0	0.00385	0	1.31089	0	0.01914	0	47.5202	0	0	0	0	0	0	0	0	0	0	0	0	0	0	0	0
ADS_58	0	0	0.20968	0	0	0	0	1.15219	0	0	0	0	0	0	0.09685	0	0	0	0	0	0	0.44092	4.14646	0.0176	0	0	28.1557	0.01305	0.99066	0	0.08308	0	0.02473	0	0	0	0	0.00361	0	1.0964	0	0	0	0	0	0	0	0	0
ADS_59	0	0	0.19903	0	0	0	0	0	0	0.00657	0	0	0	0	0	0	0	0	0	0	0	0	0.40715	0	0.03614	0	10.738	0	0.06815	0.02606	0	0	0.02237	0.01358	0	0.03611	0	0	0	0.00691	0	0	0	0	0	0	0	0	0
ADS_6	0	0.19502	0.00127	0.00348	0	0	0.00074	0.07308	0	0	0	0	0	0	0.01548	0.01737	0	0	0	0	0	0.01229	7.96393	0.03513	0	0	0.44052	0.20949	2.1472	0	0.00193	0	0	0	0	0	0	0	0	0.00482	0.0091	0	0	0.00445	0	0	0	0	0
ADS_60	0	0.0149	0	0	0	0	0.00529	2.25652	0	0	0	0	0	0	0.02009	0	0	0	0	0	0	0.20308	15.4838	0.07681	0	0	0.0448	0.26958	0.65417	0	0.02351	0	0	0	0	0	0	0	0	0.94455	0	0	0	0	0	0	0	0	0
ADS_61	0	0.16777	0.01739	0	0	0	5.43256	0.71676	0	0	0	0	0	0	0.00331	0	0	0	0	0	0	0	5.69709	0.0275	0	0	2.5023	0.05085	1.75043	0	0.08223	0	0	0	0	0	0	0	0	0	0	0	0	0	0	0	0	0	0
ADS_62	0	0	0	0	0	0	0	0.15481	0	0	0	0	0	0	0.00528	0	0	0	0	0	0	0	2.17969	0.15939	0	0	6.78083	0.361	0.44128	0	0	0	0	0	0	0	0	0	0	0.62426	0	0	0	0	0	0	0	0	0
ADS_63	0	0	0	0.00303	0	0	0	3.45895	0	0	0	0	0	0.00211	0.00166	0.1569	0	0	0	0	0	0	43.9799	5.31601	0	0.05325	4.00586	0.12778	0.97149	0	0	0	0	0	0	0	0	0	0	0.28772	0	0	0	0	0	0	0	0	0
ADS_64	0	0.23509	0	0	0	0	0	1.01942	0	0	0	0	0	0	0	0	0	0	0	0	0	0.47209	6.48667	0	0	0	1.37375	0.2997	0.79668	0	0	0	0	0	0	0	0	0	0	0.48832	0	0	0	0	0	0	0	0	0
ADS_65	0	0	0	0	0	0	0.02966	1.42838	0	0	0	0	0	0	0.03314	0	0	0	0	0	0	0.40891	31.3117	0.48268	0	0	0.17298	0	0.68212	0	0	0	0.2845	0	0	0	0	0	0	0.01717	0	0	0	0	0	0	0	0	0
ADS_66	0	0	0.01299	0	0	0	1.88624	0.0164	0	0	0	0	0	0	0	0	0	0	0	0	0	0	0.56927	0.00731	0	0	1.99818	0.00292	0.45166	0	0	0	58.2644	0	0	0	0	0	0	0.81829	0	0	0	0	0	0	0	0	0
ADS_67	0	0.0941	0	0.0588	0	0	0.24634	7.6298	0	0	0	0	0	0	0.0165	0	0	0	0	0	0	0.31985	11.2393	1.29794	0	0	3.75272	0	0.98526	0	0.00621	0	0.08709	0.00846	0	0	0	0	0	0.00331	0	0	0	0	0	0	0	0	0
ADS_68	0	0	0	0	0	0	0	0.09492	0	0.00098	0	0	0	0	0.00189	0	0	0	0	0	0	0	1.99389	0.11467	0	0	7.87913	0.25779	0.54275	0	0	0	0	0	0	0	0	0	0	0.97414	0	0	0	0	0	0	0	0	0
ADS_69	0	0	0	0	0	0	0	0.2553	0	0	0	0	0	0	0	0	0	0	0	0	0	0	77.0927	0.02386	0	0	0.26192	0.1927	1.59883	0	0	0	0	0	0	0	0	0	0	0.06409	0	0	0	0	0	0	0	0	0
ADS_7	0	0	0	0	0	0	0	1.08278	0	0	0.04491	0	0	0	0.03427	0.02406	0	0	0	0	0	0.01333	5.83357	0.34383	0	0	0.32506	0.02766	4.35258	0	0	0	0.02235	0	0	0	0	0	0	1.16487	0	0	0	0	0	0	0	0	0
ADS_70	0	0	0	0	0	0	0	0	0	0	0	0	0	0	0	0	0	0	0	0	0	0	0.15211	0	0	0	11.9809	0	5.25036	0	0	0	0	0	0	0	0	0	0	0	0	0	0	0	0	0	0	0	0
ADS_71	0	0.02271	0	0	0	0	0.08883	0.02729	0	0	0	0	0	0	0	0	0	0	0	0	0	0	5.48652	0.21813	0	0	0.45475	0.02403	1.80727	0	0	0	0.02265	0.23401	0	0	0	0	0	2.83024	0	0	0	0	0	0	0	0	0
ADS_72	0	0.01331	0	0	0	0	0	2.15215	0	0	0	0.01502	0	0	0.00428	0.00087	0	0	0	0	0	0.96828	17.1543	2.52024	0	0	29.423	0.16124	0.83791	0	0	0	0.00062	0	0	0	0	0	0	0.47795	0	0	0	0	0	0.01619	0	0	0
ADS_8	0	0	0	0.01408	0	0	0	0.75583	0	0.02971	0	0.03779	0	0	0.03498	0	0	0	0.00214	0	0	0	17.4066	1.49859	0	0	2.34073	0.14194	25.1026	0	0.10118	0	0	0	0	0	0	0	0	0.00276	0	0	0	0	0	0	0	0	0
ADS_9	0	0	0	0	0	0	0	0.05638	0	0	0	0	0	0	0.01952	0	0	0	0	0	0	0.09739	26.064	0.02278	0	0	0.22862	0	5.95787	0	0	0	0	0.0585	0	0	0	0	0	0	0	0	0	0	0	0	0	0	0
ALC_1	0	0	0.13639	0	0.21531	0	0.09665	0	0	0	0	0	0	0	0.14625	0	0	0	0	0	0	0	74.8027	0.00248	0	0	0.02823	0	2.69351	0	0	0	0.23169	0	0	0	0	0	0	0.0032	0	0	0	0	0	0	0	0	0
ALC_10	0	0	0	0	0	0	0.00104	0	0	0	0	0	0	0	0.14031	0	0	0	0	0	0	0	13.7313	0	0	0	2.57686	0	12.1842	0	0	0	0	0.17594	0	0	0	0	0	0	0	0	0	0	0	0	0	0	0
ALC_11	0	0.14264	0	0	0	0	0	1.88449	0	0	0	0	0	0	0	0.02565	0	0	0	0	0	0.01888	16.118	0.0167	0	0	1.12004	0.04589	5.3626	0	0	0	0	0	0.20382	0	0	0	0	0.74652	0	0	0	0	0	0	0	0	0
ALC_12	0	0	0	0	0	0	0	1.37441	0	0	0	0	0	0	0	0	0	0	0	0	0	0	60.9848	2.18159	0	0	0.81507	0.47244	7.17092	0	0	0	0	0	0	0	0	0	0	0	0	0	0	0	0	0	0.03458	0	0
ALC_13	0	0	0	0	0	0	0	0	0	0	0	0	0	0	0	0	0	0	0	0	0	0	0.00159	0	0	0	0	0	0.03203	0	0	0	0	0.02333	0	0	0	0	0	0	0	0	0	0	0	0	0	0	0
ALC_14	0	0	0	0	0	0	3.48214	6.48822	0	0	0	0	0	0	0	0	0	0	0	0	0	0	69.5249	0	0	0	0.76956	0	1.31106	0	0	0	0	0	0	0	0	0	0	0	0	0	0	0	0	0	0	0	0
ALC_15	0	0	0.05569	0.00802	0	0	0	0.337	0	0.00325	0	0	0	0	0.20114	0	0	0	0	0	0	0	0.63998	0.0159	0	0	13.9778	0	10.0272	0	0	0	0	0	0	0	0	0	0	2.11014	0	0	0	0	0	0	0	0	0.01387
ALC_16	0	0	0.00359	0	0	0.42722	0	0.03704	0	0	0	0	0	0	0.31287	0	0	0	0	0	0	0	24.7533	0	0	0	4.91137	0	3.69376	0	0.0216	0	0	0	0	0	0	0	0	0	0	0	0	0	0	0.11733	0	0	0
ALC_17	0	0	0	0.0946	0	0	0.49406	0	0	0	0	0	0	0	0.17071	0	0	0	0	0	0	0	0.14103	0.18896	0	0	46.557	0	2.65204	0	0	0	0	0	0	0	0	0	0	0	0	0	0	0	0	0	0	0	0
ALC_18	0	0	0	0.10955	0	0	0.00888	0.02474	0	0	0	0	0	0	0.22886	0	0	0	0	0	0	0	0.06373	0.2535	0	0	17.8758	0	1.98994	0	0	0	0	0	0	0	0	0	0	1.07754	0	0	0	0	0	0	0	0	0.01439
ALC_19	0	0	0.00204	0	0	0	0	0.10166	0	0	0	0	0	0	0.30175	0	0	0	0	0	0	0.03532	1.99271	0.29482	0	0	13.521	0	4.81667	0	0.02296	0	0	0	0	0	0	0	0	0	0	0	0	0	0	0	0	0	0
ALC_2	0	0	0	0	0	0	0	0.60405	0	0	0	0	0	0	0.01496	0.05458	0	0	0	0	0	0	14.6466	0.70866	0	0	0	0	1.15872	0	0	0	20.0576	0	0	0	0	0	0	2.2629	0	0	0	0	0	0	0	0	0
ALC_20	0	0	0.00184	0	0	0	0.00023	0	0	0	0	0	0	0	0	0	0	0	0.00557	0	0	0	0.10057	0	0	0	48.9805	0	0.50961	0	0	0	0	0.00169	0	0	0	0	0	0.30071	0	0	0	0	0	0	0	0	0
ALC_21	0	0	0.00837	0	0	0	4.086	0.2919	0	0	0	0	0	0	0.02366	0	0	0	0	0	0	0.0059	1.48271	0.1431	0	0	23.4287	0	11.5596	0	0	0	0	0	0	0	0	0	0	1.2272	0	0	0	0	0	0	0	0	0
ALC_22	0	0	0.03792	0	0	0	0.00778	0	0	0	0	0	0	0	0.00149	0	0	0	0	0	0	0	0.0472	0	0	0	66.9181	0	0.71774	0	0	0	0	0	0	0	0	0	0	1.68439	0	0	0	0	0	0	0	0	0
ALC_23	0	0.00858	0	0	0	0	0	0.03421	0	0	0	0	0	0	0.00112	0	0	0	0	0	0	0.03631	1.87831	0.30407	0	0	1.22583	0.05085	2.57139	0	0	0	0	18.702	0	0	0	0	0	2.31013	0	0	0	0	0	0	0	0	0
ALC_24	0	0.01528	0	0	0	0	0	0.3044	0	0	0	0	0	0	0.02419	0.06929	0	0	0	0	0	0	5.20088	0.01399	0	0	1.75249	0	2.49882	0	0	0	0	0	0	0	0	0	0	1.03923	0	0	0	0	0	0	0	0	0
ALC_25	0	0	0	0	0	0	0	8.24284	0	0	0	0	0	0	1.45474	0	0	0	0	0	0	0.15263	15.2714	5.1236	0	0	3.38092	0.04302	0.46988	0	0	0	0	0	0	0	0	0	0	0	0	0	0	0	0	0	0	0	0
ALC_26	0	0	0	0	0	0	0	0	0	0	0	0	0	0	0.07521	0	0	0	0	0	0	0	46.7248	0	0	0	10.2055	0	3.16045	0	0	0	0	0.00327	0	0	0	0	0	0	0	0	0	0	0	0	0	0	0
ALC_27	0	0	0	0	0	0	0	0	0	0	0	0	0	0	0.00841	0	0	0	0	0	0	0	83.3816	0	0	0	0	0	2.2948	0	0	0	0	0	0	0	0	0	0	0	0	0	0	0	0	0	0	0	0
ALC_3	0	0	0.0029	0	0	0	5.42825	2.25717	0	0	0	0	0	0	0.00582	0.00159	0	0	0	0	0	0	9.95287	0	0	0	3.48248	0.18961	1.80184	0	0	0	0	0	0	0	0	0	0	0.00128	0	0	0	0	0	0	0	0	0
ALC_4	0	0.11575	0	0	0	0	0.02161	0.3603	0	0	0	0	0	0	0.12233	0	0	0	0	0	0	0.0302	0.72554	0.84098	0	0	11.0405	0	1.75297	0	0	0	0	0	0	0	0	0	0	3.14423	0	0	0	0	0	0	0	0	0.00491
ALC_5	0	0	0.11229	0.09095	0	0	0.30223	0.5754	0	0.13557	0	0	0	0	0.01095	0	0	0	0	0	0	0.05332	0.72451	0.0888	0	0	3.24561	0	1.41256	0	0	0	0	0.09448	0	0	0	0	0	0	0	0	0	0	0	0	0	0	0
ALC_6	0	0.01195	0	0	0	0	3.0313	1.54338	0	0	0	0	0	0	0	0.00855	0	0	0	0	0	0.04487	3.106	0.051	0	0	69.6734	0.10277	0.76435	0	0	0	0	0	0	0	0	0	0	0.51842	0	0	0	0	0	0	0.0107	0	0
ALC_7	0	0	0.00412	0	0	0	0.33497	0.02858	0	0	0	0	0	0	0.16006	0.0018	0	0	0	0	0	0	0.5655	0.12663	0	0	0.74455	0.01896	10.2247	0	0	0	0	0	0	0	0	0	0	0	0	0	0	0	0	0	0	0	0
ALC_8	0	0	0	0	0	0	0.01977	0.35517	0	0	0	0	0	0	0.01093	0	0	0	0.00753	0	0	0.07957	7.2346	0.00454	0	0	0.99789	0	3.69763	0	0	0	0	0	0	0	0	0	0	1.42243	0	0	0	0	0	0	0	0	0
ALC_9	0	0.16218	0	0	0	0	0	0	0	0.10919	0	0	0	0	0.33998	0	0	0	0	0	0	0	0.04547	0	0	0	7.86349	0	0.3402	0	0	0	0	0	0	0	0	0	0	0	0	0	0	0	0	0	0	0	0
[truncated: 128 more columns]
