# Supplementary material for: Links of gut microbiota composition with alcohol dependence syndrome and alcoholic liver disease
Source: Microbiome. 2017 Oct 17;5:141. doi: 10.1186/s40168-017-0359-2 (PMC5645934; doi:10.1186/s40168-017-0359-2)
Supplement: Supplementary file 6 — Relative abundance of microbial species and viruses in the metagenomes (the percentage of overall abundance; obtained using MetaPhlAn2). (XLSX 185 kb) [file 40168_2017_359_MOESM6_ESM.xlsx]

## Sheet: Table S6
Relative abundance of microbial species and viruses in the metagenomes (the percentage of overall abundance; obtained using MetaPhlAn2).
Sample ID	Abelson_murine_leukemia_virus	Acidaminococcus_fermentans	Acidaminococcus_intestini	Acidaminococcus_sp_BV3L6	Acidaminococcus_sp_D21	Acidaminococcus_unclassified	Actinomyces_graevenitzii	Actinomyces_odontolyticus	Actinomyces_turicensis	Actinomyces_viscosus	Adlercreutzia_equolifaciens	Afipia_broomeae	Aggregatibacter_segnis	Akkermansia_muciniphila	Alistipes_finegoldii	Alistipes_indistinctus	Alistipes_onderdonkii	Alistipes_putredinis	Alistipes_senegalensis	Alistipes_shahii	Alistipes_sp_AP11	Alistipes_unclassified	Alloscardovia_omnicolens	Anaerococcus_prevotii	Anaerofustis_stercorihominis	Anaerostipes_hadrus	Anaerostipes_unclassified	Anaerotruncus_colihominis	Anaerotruncus_unclassified	Atopobium_parvulum	Atopobium_rimae	Atopobium_vaginae	Avian_endogenous_retrovirus_EAV_HP	Bacteroidales_bacterium_ph8	Bacteroides_barnesiae	Bacteroides_caccae	Bacteroides_cellulosilyticus	Bacteroides_clarus	Bacteroides_coprocola	Bacteroides_coprophilus	Bacteroides_dorei	Bacteroides_eggerthii	Bacteroides_faecis	Bacteroides_finegoldii	Bacteroides_fragilis	Bacteroides_intestinalis	Bacteroides_massiliensis	Bacteroides_nordii	Bacteroides_ovatus
ADS_40	0	0	0	0	0	0	0	0	0	0	0	0	0	0.00282	0	0	0.00583	2.59247	0	0.34812	0	0	0	0	0	0	0	0	0	0	0	0	0	0.06878	0	2.60579	0	0.05532	0	0	0.24091	0	0.36255	0	0.21431	0	0.01689	0	0.6969
ADS_41	0	0	0	0	0	0	0	0	0	0	0	0	0	0.3987	1.47517	0.5491	0	1.76706	0	2.77385	0	0	0.00537	0	0	0.0375	0	0.01073	0	0	0	0	0	0.16953	0	0	0	0	0	0	0.00382	0	0	0	0.2736	0	0	0.2474	0.54079
ADS_46	0	0	0	0	0	0	0	0	0	0	0	0	0	0.32978	0	0	0	0	0.00749	0.02441	0	0	0	0	0	0	0	0	0	0	0	0	0	0	0	0	0.02142	0	0.00721	0	0.01523	0.09377	0.00093	0	0.01528	0	0	0	0.06946
ADS_47	0	0	0	0	0	0	0	0	0	0	0	0	0	0.06491	0	0.03199	0.14944	2.48157	0	0	0	0	0	0	0	0.18292	0	0.01189	0.04045	0	0	0	0	0	0	0	0	0	13.6232	0	0	0	0	0	0.35416	0	0	0.01091	0.59839
ADS_48	0	0	0	0	0	0	0	0	0	0	0	0	0	0	0	0	0	0	0	0.18255	0	0	0	0	0	0	0	0	0	0	0	0	0	0	0	3.08346	0.32265	0	0	0	0.00194	0	0.00736	0	0	0	0	0	14.9078
ADS_49	0	0.04596	0	0	0	0	0	0	0	0	0	0	0	0	0.29689	0.17438	0.03401	0.15879	0.10188	0.25663	0	0	0	0	0	0.00483	0	0.00111	0	0	0	0	0	0.00682	0	0.0774	0.3519	0.00377	0	0	0.01818	0.20592	0.00489	0	1.4285	0	0.32686	0	0.07475
ADS_50	0	0	0	0	0	0	0	0	0	0	0	0	0	0	0.00625	0	0.00333	1.14212	0.07704	0.36997	0	0	0	0	0	0.14865	0	0	0	0	0	0	0	0.35061	0	0.84718	0	0	0	0	0	0.15106	0	0	0	0	0	0	1.78106
ADS_51	0	0	0	0	0	0	0	0	0	0	0	0	0	20.3074	0.16724	0	0.06523	0.25816	0.29433	0.55271	0	0	0	0	0	0.0344	0	0	0	0	0	0	0	0.04444	0	0	0.61027	0	0.13366	0	0	0.71313	0	0	0	0	2.12961	0	0
ADS_52	0	0	0	0	0	0	0	0	0	0	0	0	0	2.3394	0.24707	0	0.72519	4.83465	0	0	0	0	0	0	0	0.02175	0	0	0	0	0	0	0	1.06541	0	0	0	0	0	0	0	0	0	0	0	0	1.85457	0	0.41837
ADS_53	0	0	0	0	0	0	0	0	0	0	0	0	0	0.58325	0	0	0	0.40495	0.02901	0.09436	0	0	0	0	0	0	0	0	0	0	0	0	0	0.09561	0	3.49641	1.36301	0	0	0	0	0	0	0	1.11829	0	0	0.23203	0.48758
ADS_54	0	0	0	0	0	0	0	0	0	0	0	0	0	0	0	0.92642	0.06793	0	0	0.77215	0	0	0	0	0	0	0.05764	0	0	0	0	0	0	0.0642	0	0.66458	0	0	0	0	5.39745	0	0.89418	0	0	0	1.40706	0	4.84399
ADS_55	0	0	0	0	0	0	0	0	0	0	0	0	0	0.02433	0	0	0	0.00352	0	0.29625	0	0	0	0	0	0	0	0.01076	0	0	0	0	0	0.17157	0	0	0	0.08894	0	0	0	0.5038	0.00901	0	0.29077	0	0	0	1.40292
ADS_56	0	0	0	0	0	0	0	0	0	0	0	0	0	3.49763	0	0	0.02454	1.61356	0	0.14323	0.82599	0	0	0	0	0.03179	0	0	0	0	0	0	0	0.11278	0	0	0.54133	0	0	0	0	0	0	0	0	0	0.40467	0	0.31955
ADS_57	0	0	0	0	0	0	0	0	0	0	0	0	0	1.07115	0.12777	0.1756	0.37464	1.25437	0.00294	0.00668	0	0	0	0	0	0	0	0	0	0	0	0	0	0.03566	0	0.17139	0	0	0	0	0.05411	0.1263	0	0	0	0	0	0.00495	0.22231
ADS_58	0	0	0	0	0	0	0	0	0.18272	0	0	0	0	0	0	0.97142	0	0.14401	0	0.10069	0	0	0	0	0	0.12617	0	0	0	0	0	0	0	0.43244	0	0	0.01896	0	0	0	0	0.09553	0.00141	0	0	0	0	0	0.04961
ADS_60	0	0	0.01724	0	0	0	0	0	0	0	0	0	0	0	0	1.60477	0.14506	0	0.02342	0.72652	0	0	0	0	0	0.02196	0	0	0	0	0	0	0	0.19983	0	0	0	0	0	0	0.08802	0	0	0	0	0	0.93973	0	0.24676
ADS_61	0	0	0.16534	0	0	0	0.0126	0	0	0	0	0	0	5.9975	0	0	0.47949	0.00873	0.24241	0	0	0	0	0	0	0.0015	0	0	0	0	0	0	0	0	0	0.00544	0	0	0.36381	0	0.72886	0	0.00117	0	2.13751	0	0	0	0.55428
ADS_62	0	0	0	0	0	0	0	0	0	0	0	0	0	0	0.00413	0	0.00983	0	0.01533	0.13336	0	0	0	0	0	0.0036	0	0	0	0	0	0	0	0	0	0.00315	0.14005	0.00335	0	0	0.04061	0	0.00071	0	0.0145	0	0	0	0.03973
ADS_63	0	0	0	0	0	0	0	0	0	0	0.00177	0	0	0	0	0	2.85086	0	0	0	0	0	0	0	0.0014	0.00218	0	0.15868	0	0	0	0	0	0	0	0.00033	0.70842	1.05517	0	0	9.50938	0	0	0	0.07456	0	0	0	7.56698
ADS_64	0	0.10553	0.11811	0	0	0	0	0	0	0	0	0	0	0	0.24568	0.47121	0.04212	0.11393	0.0114	0.28919	0	0	0	0	0	0	0	0	0	0	0	0	0	0.51125	0	0.33803	0.27499	0.05413	0	0	0	0.05378	0.4699	0	0.2861	0	0.10802	0	1.04688
ADS_65	0	0	0	0	0	0	0	0	0	0	0	0	0	0.01926	0.02242	0.02726	0.01153	0.95536	0.02218	0.31462	0	0	0	0	0	0.03557	0	0	0	0	0	0	0	0.36544	0	0.15815	7.55791	0	0	0	0.14453	0	0	0	0	0	0	0.07191	1.43014
ADS_66	0	0	0	0	0	0	0.0092	0	0	0	0	0	0	1.96583	0	0	0	0.0101	0	0	0	0	0	0	0	0	0	0	0	0	0	0	0	0	0	0	0.00423	0	0	0	0.14791	0.06535	0	0	0	0	0	0	0.12449
ADS_67	0	0	0.06573	0	0	0	0	0	0	0	0.06095	0	0	0.25084	0.2886	0	1.6905	5.01473	0.00096	0.43543	0.36795	0	0	0	0	0.01937	0	0	0	0	0	0	0	0.31912	0	2.03974	0.32084	0	0	0	6.93781	0	0.00469	0	0.02371	0	0	0	0.67583
ADS_68	0	0	0	0	0	0	0	0	0	0	0	0	0	0	0.01399	0	0	0	0.01397	0.08212	0	0	0	0	0	0.00174	0	0	0	0	0	0	0	0	0	0.01948	0.15542	0	0	0	0	0	0	0	0	0	0	0	0.02185
ADS_69	0	0	0	0	0	0	0	0	0	0	0	0	0	0	0	0	0	0	0	0.26506	0	0	0	0	0	0	0	0	0	0	0	0	0	0	0	5.34557	0.36078	0	0	0	0	0	0	0	0	0	0	0	12.1286
ADS_70	0	0	0	0	0	0	0	0	0	0	0	0	0	0	0	0	0	0	0	0	0	0	0	0	0	0	0	0	0	0	0	0	0	0	0	0	0	0.01071	0	0	0	0	0	0	0.07068	0	0.02669	0	0
ADS_71	0	0.00882	0	0	0	0	0	0	0	0	0	0	0	0.08241	0	0	0	0	0.01449	0.00321	0	0	0	0	0	0	0	0	0	0	0	0	0	0	0	0.06669	0.11198	0	0	0	0.00774	0.16635	0	0	4.68283	0	0	0	0.08878
ADS_72	0	0.00509	0	0	0	0	0	0	0	0	0	0	0	0	0.46016	0	0.00905	0.4409	0.00037	0.1429	1.20399	0	0	0	0	0.0042	0	0.00059	0	0	0	0	0	0.97351	0	2.49047	0	0.00186	0.01878	0	0.00546	0	0.00653	0	0.03005	0	0.42235	0	0.39515
ADS_59	0	0	0	0	0	0	0.2104	0	0	0	0	0	0	0	0	0	0	0	0	0	0	0	0.00538	0	0	0	0	0	0	0	0	0	0	0	0	0	0	0	0	0	0	0	0	0	0.02208	0	0	0	0
ADS_42	0	3.47806	0	0	0	0	0	0	0	0	0	0	0	0	0.1229	0	0	0	0	0.17128	0	0	0	0	0	0	0	0	0	0	0	0	0	0	0	0	0	0	0	0	0.02513	0	0	0	0	0	0	0	0.15279
ADS_43	0	5.26139	0.00068	0	0	0	0	0	0	0	0	0	0	0	0.24345	0	0	1.62638	0.10169	0.63584	0	0	0	0	0	0.02135	0	0.02684	0	0	0	0	0	0.59384	0	0.10394	2.71236	0	11.7067	0	0	0	0.00176	0	0.00094	0	0.00127	0.012	1.14871
ADS_44	0	0	0	0	0	0	0	0	0	0	0	0	0	0.00988	0.00918	0.02408	0	0	0.01291	0.40553	0	0	0	0	0	0	0	0	0	0	0	0	0	0.02568	0	1.65544	0.02335	0	0.00261	0	0	0	0.03338	0	0	0	0.01214	0	0.12331
ADS_45	0	0	0	0	0	0	0	0	0	0	0.02032	0	0	0.16408	0.00331	0.11836	0	0.4802	0	0.1074	0	0	0	0	0	0.00247	0	0	0	0	0	0	0	0.18159	0.07396	0	0	0.1373	0	0	0.08997	0.07539	0	0.49144	0.31656	0	8.38216	0	0.07147
ADS_39	0	0	0	0	0	0	0	0	0	0	0	0	0	2.23622	0	0.17092	0	0	0	0	0	0	0	0	0	0	0	0	0	0	0	0	0	0	0	0	0.20222	0	0	0	0	0	0	0	0	0	0	0	1.00798
ADS_23	0	0	0	0	0	0	0	0	0	0	0	0	0	0	0	0	0	6.48122	0	0.00358	0	0	0	0	0	0	0	0	0	0	0	0	0	0	0	1.19262	0.94145	0	11.3963	0	2.25901	0.27267	0.2286	0	0	0	9.73833	0	2.13906
ADS_24	0	0	0	0	0	0	0	0	0	0	0	0	0	0	0.12158	0.63357	0.12986	0.34802	0	0	0	0	0	0	0	0	0	0.12954	0	0	0	0	0	0	0	0.31238	0.13543	0	0	0	0.72154	0.03872	0.01542	0	0	0	0	0	0.66845
ADS_25	0	0	0	0	0	0	0.04343	0	0	0	0	0	0	0	0	0	0	1.62922	0	0	0	0	0.05051	0	0	0	0	0	0	0	0	0	0	0	0	0.35641	0.0442	0	0	0	0	0	0	0	0.19232	0	0	0	1.25665
ADS_26	0	0	0	0	0	0	0.00121	0	0	0	0	0	0	0	0	0.09321	0	0.02809	0.02053	0.13559	0	0	0.19791	0	0	0.03862	0	0	0	0.13163	0.00982	0	0	0.08006	0	0.2493	0.1906	0	0	0	0.47606	0	0.0154	0.13847	0	0	0	0.0191	2.9169
ADS_27	0	0	0	0	0	0	0	0	0	0	0	0	0	0	0	0	0	0	0	0.02517	0	0	0	0	0	0.15305	0	0	0	0	0	0	0	0	0	0.70047	0	0	0	0	2.00458	0	0	0.90671	0	0	0	0	2.34013
ADS_1	0	0	0	0	0	0	0	0	0	0	0	0	0	0.82359	0.36549	0	0.45828	0.0192	0	0	0	0	0	0	0	0.03241	0	0	0	0	0	0	0	0.08979	0	0.28454	0.39376	0	1.02753	0	0.05594	0	0	0.15541	0.00622	0	0.9776	0.11471	0.78065
ADS_28	0	0	0	0	0	0	0	0	0	0	0	0	0	0.22693	0.24692	1.76209	0.07386	0.28849	0.08916	0.19871	0	0	0.1783	0	0	0.04152	0	0	0	0	0	0	0	0.12018	0	0.71202	0	0	0.19857	0	0.10019	0.16418	0	0.03282	0	0	0	0	0.37065
ADS_29	0	0	0	0	0	0	0	0	0	0	0	0	0	0	0	0.10003	0	0	0	0	0	0	0	0	0	0	0	0	0	0	0	0	0	0	0	0.43462	0.01971	0	0	0	0	0.05373	0	0.0064	0.32032	0	0	0	0.08767
ADS_30	0	0	0	0	0	0	0.03529	0	0	0	0	0	0	0.01118	0.00558	0	0.00818	0.01292	0	0	0	0	0.02397	0	0	0.64583	0	0	0	0.0372	0	0.00239	0	0	0	0	0	0	0	0	0.13305	0.01191	0.00884	0	0.08677	0	0	0	0.00942
ADS_31	0	0	0	0	0	0	0	0	0	0	0.06359	0	0	0.11371	0.00246	0.16725	0.07018	0	0	0	0	0	0	0	0	0.04504	0	0	0	0	0	0	0	0	0	1.72398	0	0	0	0	7.84593	0	1.09841	0	0.71711	1.05129	0	0	1.04428
ADS_32	0	0	0	0	0	0.22164	0.01676	0	0	0	0	0	0	0	0.32567	0	0.50615	6.18257	0	0.05159	0	0	0	0	0	0	0	0	0	0	0	0	0	0	0	0	0	0	0	0	0	0	0	0	0	0	9.51426	0	17.3396
ADS_33	0	0	0	0	0	0	0.00252	0	0	0	0	0	0	0	0	0	0	0	0	0	0	0	0	0	0	0.00169	0	0	0	0	0	0	0	0	0	0.00512	0.03466	0	0.56008	0	0.05172	0.10337	0.40242	0	0	0	0	0	0.99481
ADS_34	0	0	0	0	0	0	0.05619	0	0	0	0.10315	0	0	4.95302	0	0	0	0	0	0.09031	0	0.17152	0.11516	0	0	0.03619	0	0	0	0	0	0	0	0	0	0.46257	0.00824	0	0	0	8.63488	0	0	0	1.17839	0	0	0	0.38202
ADS_35	0	0	0	0	0	0	0	0	0	0	0	0	0	0.00111	0	0	0	0.01792	0	0	0	0	0	0	0	0.01251	0	0	0	0	0	0	0	0	0	0	0.00242	0	0	0	0	0	0	0	0	0	0.19551	0	0.01985
ADS_36	0	0	0	0	0	0	0.00757	0	0	0	0.03728	0	0	0	0.41368	0	1.52473	0	0	0	0	0	0	0	0	0.27785	0	0	0	0	0	0	0	0	0	0	0	0	0	0	0	0	0	0	1.13069	0	0	0	2.80553
ADS_37	0	0	0	0	0	0	0	0	0	0	0	0	0	0	0.01615	0	0.02609	0	0	0	0	0.01144	0	0	0	0.95817	0	0.01859	0	0	0	0	0	0.02107	0	0.18216	0.06226	0	0	0	0.00406	0	0	0	0.13257	0.01831	0	0	0.0196
ADS_38	0	0	0	0	0	0	0	0	0	0	0.14277	0	0	0	0	0.03571	0.00444	0.30615	0	0	0	0	0	0	0	0.1975	0	0	0	0	0	0	0	0	0	0	0.01648	0	0.17706	0	0.00582	0	0	0	0.01943	0	0	0	0.19442
ADS_2	0	0	0.01056	0	0	0	0	0	0	0	0	0	0	0.01244	0	0.13	1.97211	0.0444	0	0	0	0	0	0	0	0.01212	0	0.00501	0	0	0	0	0	0.01354	0	0.02287	0	0	0	0	6.10211	0.01148	0	0	0.0028	0	0.03862	0	5.50834
ADS_3	0	0	0	0	0	0	0	0	0	0	0	0	0	0.01644	0	0	0.01214	4.24202	0.04724	0.07142	0	0	0	0	0	0.06299	0	0.00629	0	0	0	0	0	0.02867	0	2.30653	0.46581	0.16721	0	6.0947	0.02414	7.88474	1.02832	0.67199	0	0	0.02646	0.01149	1.90433
ADS_4	0	0	0	0	0	0	0	0	0	0	0.02365	0	0	0.04483	0.38612	0.01734	0.17134	4.56626	0	0.0129	0	0	0	0	0	1.02114	0	0	0	0	0	0	0	0.03058	0	0.13044	0.1441	0	0	0	0.25814	0	0.02136	0.91088	0	0	1.35891	0	0.2111
ADS_5	0	0	0	0	0	0	0	0	0	0	0	0	0	3.62965	0.09647	0	0.05095	0.83388	0	0.02435	0	0	0.05062	0	0	0.90523	0	0.01507	0	0	0	0	0	0	0	0.25345	0	0	0.66075	0	0.23703	0.20774	0.15591	0	0.01612	0	2.20215	0	0.04736
ALC_1	0.13413	0	0	0	0	0	0.12624	0	0	0	0	0.17412	0	0.09095	0	0	0	0	0	0	0	0	0	0	0	0	0.14117	0	0	0	0	0	0.11698	0	0	0.97312	0	0	0	0	2.13343	0	11.6833	6.59572	1.53055	0	0	0	0.52552
ALC_2	0	0	0	0	0	0	0	0	0	0	0	0	0	0	0.14569	0	0	0	0.19504	0.22381	0	0	0	0	0	0.0127	0	0.03765	0	0	0	0	0	0	0	0	0	0	0	0	0.95866	0	0.00174	0.16	0	0	0	0	0.44658
ALC_3	0	0	0	0	0	0	0	0	0	0	0	0	0	5.70628	0.00973	0.14179	2.05291	0.06376	0.06341	0	0	0	0	0	0	0.00717	0	0	0	0	0	0	0	0	0	0	0	0	0	0	3.09415	1.81859	0.01288	0.10873	0.31846	0	0	0.04027	0.58427
ALC_4	0	0.12094	0	0	0	0	0	0	0	0	0	0	0	0.02134	0.04435	0	0.04003	0.28911	0.00514	0	0	0	0	0	0	0.11679	0	0	0	0	0	0	0	0.02927	0	0	0	0	0	0	0	0	0	0	0	0	0	0	0.197
ALC_5	0	0	0	0	0	0	0.02412	0.07643	0	0	0.07065	0	0	0.29397	0.12916	0	0.37427	0	0	0.05658	0	0	0.14045	0	0	0.00888	0	0	0	0	0	0	0	0.04885	0	0.22168	0.02821	0	0	0	0.04609	0	0	0	0	0	0	0	0.04439
ALC_6	0	0.00822	0	0	0	0	0	0	0	0	0	0	0	3.36652	0.00374	0.01871	0	1.64951	0.0096	0.02634	0	0	0	0	0	0	0	0.00857	0	0	0	0	0	0.04709	0	0.50342	0.1199	0	0	0	0.06399	0.20888	0	0	0	0	0.35274	0.02702	0.08635
ADS_6	0	0.18838	0.02108	0	0	0	0.00136	0	0	0	0.00104	0	0	0	0.02511	0	0.01073	0.01559	0.01048	0.00682	0	0	0	0	0	0.01967	0	0.0153	0	0	0	0	0	0.00655	0	1.5515	0	0.0284	0	0	0.11207	0.04486	0	0	0.01601	0	0.0129	0	0.81379
ALC_7	0	0	0	0	0	0	0.00472	0	0	0	0	0	0	0.33088	0	0	0.0203	0	0	0	0	0	0	0	0	0.15582	0	0	0	0	0	0	0	0	0	0	0	0	0	0	0.23374	0.00939	0	0	0.02043	0	0	0	0.13987
ALC_8	0	0	0	0	0	0	0	0	0	0	0	0	0	0.01523	0	0	0	0.35267	0	0	0	0	0	0	0	0.00999	0	0	0	0.0086	0	0	0	0.07435	0	1.48963	0	0	0	0	0	0.00173	0.17834	0	0	0	0	0	1.06446
ALC_9	0	0.17087	0	0	0	0	0	0	0	0	0	0	0	0	0	0	0	0	0	0	0	0	0.11983	0	0	0.36256	0	0	0	0	0	0	0	0	0	0.00312	0	0	0	0	0	0	0	0	0	0	0	0	0
ALC_10	0	0	0	0	0	0	0	0	0	0	0	0	0	0	0	0	0	0	0	0	0	0	0	0	0	0.12199	0	0	0	0	0	0	0	0	0	0.01507	0	0	0	0	0	0	0	0	0.03061	0	0	0	0.59913
ALC_11	0	0.01099	0	0	0	0.1174	0	0	0	0	0	0	0	0	0.41408	0	0.00471	0.46353	0.01501	1.01273	0	0	0	0	0	0	0	0.02289	0	0	0	0	0	0.0168	0	6.8432	0.12459	0	0	0	0.2011	0	2.04645	0.22284	0	0	4.45331	0.00981	0.39268
ALC_12	0	0	0	0	0	0	0	0	0	0	0	0	0	0	0.84177	0	0.43244	0	0	0.03885	0	0	0	0	0	0	0	0	0	0	0	0	0	0	0	10.5378	0	0	0	0	12.0706	1.3856	0	0	0	0	0	0	0.01112
ALC_13	0	0	0	0	0	0	0	0	0	0	0	0	0	0	0	0	0	0	0	0	0	0	0	0	0	0	0	0	0	0	0	0	0	0	0	0	0	0	0	0	0	0	0.00199	0	0	0	0	0	0
ALC_14	0	0	0	0	0	0	0	0	0	0	0	0	0	3.42643	0.69698	0.02699	1.57862	2.78531	0.04201	1.04163	0	0	0	0	0	0	0	0	0	0	0	0	0	0	0	4.96058	0	0	0	0	0	9.48339	27.667	0	0.6573	0	0	0.05756	1.33906
ADS_7	0	0	0	0	0	0	0	0	0	0	0	0	0	0	0.06936	0.00813	0.00219	0.99035	0	0.17242	0	0	0	0	0	0.0345	0	0.02397	0	0	0	0	0	0	0	2.80067	0.12327	0	0	0	2.6434	0.00704	0.00455	0.57249	0	0.01096	0.04257	0	0.37156
ADS_8	0	0	0	0	0	0	0	0	0	0	0.00202	0	0	0	0.03464	0	0.00672	0.61864	0	0	0	0	0.03312	0	0	0.02939	0	0	0	0	0	0	0	0	0	0.02234	0	0	0	0	1.15295	0.69986	0	0.02384	4.22344	0	0.06485	0	1.75478
ADS_9	0	0	0	0	0	0	0	0	0	0	0	0	0	0	0	0.01988	0	0.0213	0	0	0	0	0	0	0	0.01924	0	0	0	0	0	0	0	0.06879	0	4.29552	0.08085	0.13846	0	0	0.02034	0	0	0	0	0.01721	13.8742	0	0.545
ADS_10	0	0.2305	0	0	0	0	0	0	0	0	0	0	0	0	0	0	0	0.01498	0	0	0	0	0	0	0	0.14166	0	0	0	0	0	0	0	0	0	0.13237	0	0	0	0	2.44062	0	0.00445	0.00458	0	0	4.23001	0	0.65985
ADS_11	0	0	0	0	0	0	0	0	0	0	0	0	0	0	0	0.00471	0	0.01529	0	0	0	0	0	0	0	1.76945	0	0	0	0	0	0	0	0	0	2.95313	0	0	0	0	0.45158	0.22198	0	0	0	0	0.02528	0	0.81238
ADS_12	0	0	0	0	0	0	0	0	0	0	0	0	0	0	0.02542	0	0.05764	0.01986	0	0	0	0	0.00947	0	0	0.28276	0	0	0	0	0	0	0	0	0	0.01135	0	0	0	0	0.02954	0	0	0	0.10264	0	0.0206	0	1.27894
ADS_13	0	0	0.00338	0	0	0	0	0	0	0	0	0	0	0	0.81774	0	0.34742	2.91846	0	0.19009	0	0	0	0	0	0.02953	0	0	0	0.09483	0.05634	0	0	0	0	7.59983	0.07006	0	2.92209	0	0.08104	0.22441	0.19495	0.23868	0	0	2.09644	0	0.29135
ADS_14	0	0	0	0	0	0	0	0	0	0	0	0	0	0	0.61216	0.04791	0.00071	0.74449	0.00408	0.08069	0	0	0	0	0	0.01426	0	0	0	0	0	0	0	0.01071	0	0.41187	0	0	0	0	0.01949	0	0.00077	0	0.10055	0	3.66502	0	0.36271
ADS_15	0	0	0	1.1936	0	0	0	0	0	0	0	0	0	0	0.00738	0	0.0219	0	0	0	0	0	0	0	0	0.0894	0	0	0	0	0	0	0	0.04595	0	1.46189	0	0	0.00124	0	3.44063	0	0.00555	0	6.63405	0	0.01046	0	1.70968
ADS_16	0	0	0	1.7439	0	0	0	0	0	0	0	0	0	0	0.19695	0	0.03343	0	0	0.11349	0	0	0	0	0	0.43902	0	0	0	0	0	0	0	0	0	0.00827	0	0	0	0	0.01937	0	7.39642	0	6.14908	0	0.00135	0	1.33986
ADS_17	0	0	0.00323	0	0	0	0	0	0	0	0	0	0	0	0.0527	0.0321	0.11331	0.84217	0.01471	0.09267	0	0	0	0.00427	0	0.02603	0	0	0	0	0	0	0	0.06355	0	0.00831	0.2276	0.00216	0	0	0.0161	0.02787	0	0.00903	0.08775	0	0	0	0.85178
ADS_18	0	0	0	0	0	0	0	0	0	0	0	0	0	0	0.04674	0	0.03367	0.21787	0	0.00828	0	0	0	0	0	0.49287	0	0.02553	0	0	0	0	0	0	0	1.16444	0	0.13531	0	0	0	0.00327	0	2.20219	0	0	1.5929	0	0.3033
ADS_19	0	0.00607	0	0	0	0	0	0	0	0	0	0	0	0	0.11278	2.12829	0.67396	1.71625	0.02487	0.24037	0	0	0	0	0	0.15455	0	0.02174	0	0	0	0	0	0.06167	0	0.05567	0.04338	0	0	0	0.6218	0.64628	0.01304	0	0.12861	0	0	0.01631	0.33268
ADS_20	0	0.01089	0.00496	0	0	0	0	0	0.04042	0	0.00361	0	0	0	0.28009	1.23953	0.23834	0.01141	0.00086	0.22291	0	0	0.03512	0	0	0.09939	0	0.10374	0	0	0	0	0	0.16521	0	1.57313	0	0	0.01266	0	0.16116	0	0	0	19.9331	0	0.03053	0	1.00129
ADS_21	0	0	0	0	0	0.01158	0	0	0	0	0.00839	0	0	0	0	0	0	2.97884	0	0	0	0	0	0	0	0.06496	0	0.03839	0	0	0	0	0	0	0	1.28578	0	0.6576	5.27375	0	0.00094	0	0.0078	0.6657	0.01103	1.72896	9.36776	0	2.70488
ADS_22	0	0	0	0	3.1769	0	0	0	0	0	0	0	0	0.00511	0	0.41038	0.02544	0.02319	0.02053	0.48065	0	0	0	0	0	0.01584	0	0	0	0	0	0	0	0	0	3.15668	0.00447	0	0.65859	0	0.02783	0	0	0	0.02603	0	0.02192	0	0.28145
ALC_15	0	0	0	0	0	0	0	0	0.05696	0	0.00792	0	0	0	0.00387	0	0.0036	0.34619	0	0.00623	0	0	0.00362	0	0	0.22102	0	0	0	0	0	0	0	0	0	0.4167	0.00205	0	0	0	0.00586	0	0	0	0.01653	0	0.02557	0	0.01495
ALC_16	0	0	0	0	0	0	0	0	0	0.00285	0	0	0.42758	0	0	0	0.03836	0	0	0	0	0	0	0	0	0.32978	0	0	0	0	0	0	0	0	0	0	0	0	0	0	5.39545	0	0	0	19.2079	0	0	0	0
ALC_17	0	0	0	0	0	0	0	0	0	0	0.08954	0	0	0.50852	0	0	0	0	0	0	0	0	0	0	0	0.17861	0	0	0	0	0	0	0	0	0	0	0	0	0	0	0	0.01407	0	0	0.0335	0	0	0	0.0044
ALC_18	0	0	0	0	0	0	0	0	0	0	0.11161	0	0	0.0062	0	0	0.02915	0	0	0	0	0	0	0	0	0.23309	0	0	0	0	0	0	0	0	0	0	0	0	0	0	0	0	0	0	0	0	0.00854	0	0.02396
ALC_19	0	0	0	0	0	0	0.00076	0	0	0	0	0	0	0	0	0	0.11227	0	0	0	0	0	0	0	0	0.31784	0	0	0	0	0	0	0	0.03607	0	0	0	0.13274	0	0	0.15843	0	0	0	0.10088	0	0	0	0.00382
ALC_20	0	0	0	0	0	0	0	0	0	0.00154	0	0	0	0	0	0	0	0	0	0	0	0	0	0	0	0	0	0	0	0.00542	0	0	0	0	0	0	0	0	0	0	0.00099	0	0	0	0	0	0	0	0
ALC_21	0	0	0	0	0	0	0.00829	0	0	0	0	0	0	4.10601	0.01332	0	0.06806	0.10121	0	0.11059	0	0	0	0	0	0.02343	0	0	0	0	0	0	0	0.00375	0	0.31054	0	0	0	0	0.03379	0	0	0	0	0	0.53702	0	0.02474
ALC_22	0	0	0	0	0	0	0.03938	0	0	0	0	0	0	0.00785	0	0	0	0	0	0	0	0	0	0	0	0	0	0	0	0	0	0	0	0	0	0	0	0	0	0	0.00732	0	0	0	0.01149	0	0	0	0.00046
ALC_23	0	0	0.00955	0	0	0	0	0	0	0	0	0	0	0	0.00327	0	0	0	0	0.02504	0	0.00179	0	0	0	0	0	0	0	0	0	0	0	0.03405	0	0.05206	0	0	0	0	0.11329	0.02046	0.00284	0	0	0	0	0	0.0481
ALC_24	0	0.01007	0	0	0	0	0	0	0	0	0	0	0	0	0.01703	0.05334	0.03332	0.16402	0	0.0444	0	0	0	0	0	0.02501	0	0.0075	0.04461	0	0	0	0	0	0	0.02909	0	0	0	0	0.01546	0.15773	0	0.22937	0	0	1.34649	0	0.11028
ALC_25	0	0	0	0	0	0	0	0	0	0	0	0	0	0	0.01544	0.00542	0.60468	7.22828	0.12147	0.04562	0	0	0	0	0	1.46405	0	0	0	0	0	0	0	0.15466	0	0.92427	0.00338	0	0	0	0.03259	3.22858	0.39229	0.45756	0.09858	0.12773	0	0	3.17844
ALC_26	0	0	0	0	0	0	0	0	0	0	0	0	0	0	0	0	0	0	0	0	0	0	0	0	0	0	0.07899	0	0	0	0	0	0	0	0	0	0	0	0	0	0.04998	0	0	0	0.91244	0	0	0	0.00508
ALC_27	0	0	0	0	0	0	0	0	0	0	0	0	0	0	0	0	0	0	0	0	0	0	0	0	0	0.00453	0.00487	0	0	0	0	0	0	0	0	0	0	0	0	0	69.3044	0	0	0	0.02659	0	0	0	9.36122
[truncated: 322 more columns]
