# Supplementary material for: Links of gut microbiota composition with alcohol dependence syndrome and alcoholic liver disease
Source: Microbiome. 2017 Oct 17;5:141. doi: 10.1186/s40168-017-0359-2 (PMC5645934; doi:10.1186/s40168-017-0359-2)
Supplement: Supplementary file 8 — Bacterial genera differentially abundant between each of the ADS and ALC groups and the control group (for the composition obtained via reference mapping). (XLSX 10 kb) [file 40168_2017_359_MOESM8_ESM.xlsx]

## Sheet: Table S7
Bacterial genera differentially abundant between each of the ADS and ALC groups and the control group (for the composition obtained via reference mapping).
	Mean abundance for the case group, %	Standard deviation of abundance for the case group, %	Mean abundance for the control group, %	Standard deviation of abundance for the control group, %	Adjusted p-value
Increased in ADS patients in comparison with the control group
Klebsiella	0.1699	0.4443	0.0332	0.1976	0
Lactococcus	0.2137	0.4647	0.1859	1.0594	0.0005
Decreased in ADS patients in comparison with the control group
Akkermansia	0.5321	2.0844	0.8262	2.2659	0.0003
Clostridiales	0.3803	0.2841	0.6287	0.4914	0
Coprococcus	4.5991	4.5086	8.783	6.9684	0
Increased in ALC patients in comparison with the control group
Bifidobacterium	9.3627	15.8788	1.2206	1.9964	0.0069
Streptococcus	5.0691	7.6928	0.9116	1.3446	0.0005
Decreased in ALC patients in comparison with the control group
Acidaminococcus	0.0413	0.084	0.0938	0.1752	0.0004
Alistipes	0.7688	1.489	2.1876	2.2656	0.0001
Anaerotruncus	0.083	0.068	0.1942	0.1824	0.0002
Barnesiella	0.3101	0.7019	0.4808	0.5415	0.0014
Clostridiales	0.372	0.4151	0.6287	0.4914	0.0002
Coprococcus	3.9642	4.8111	8.783	6.9684	0.0001
Faecalibacterium	4.5966	4.3522	10.6905	8.5977	0.0001
Odoribacter	0.1973	0.4133	0.423	0.4443	0.0001
Paraprevotella	0.0711	0.1035	0.3182	0.3817	0.0001
Phascolarctobacterium	1.0505	3.6132	1.1086	1.9356	0.0001
Prevotella	6.0351	9.6971	21.4298	23.6785	0.0001
Ruminococcaceae	0.2396	0.189	0.5901	0.5237	0.0001
Tannerella	0.0796	0.1963	0.1492	0.2615	0.0003
Increased in ADS patients in comparison with the ALC patients
Klebsiella	0.1699	0.4443	0.0125	0.0309	0.0008
Lactococcus	0.2137	0.4647	0.3016	1.4646	0.0008
Odoribacter	0.4198	0.6937	0.1973	0.4133	0.0003
Parabacteroides	2.022	1.6417	1.2081	2.0911	0.0003
Paraprevotella	0.2256	0.2065	0.0711	0.1035	0.0002
Decreased in ADS patients in comparison with the ALC patients
Streptococcus	1.1273	1.9955	5.0691	7.6928	0.0016
