# Supplementary material for: Links of gut microbiota composition with alcohol dependence syndrome and alcoholic liver disease
Source: Microbiome. 2017 Oct 17;5:141. doi: 10.1186/s40168-017-0359-2 (PMC5645934; doi:10.1186/s40168-017-0359-2)
Supplement: Supplementary file 9 — Bacterial species differentially abundant between each of the ADS and ALC groups and the control group (for the composition obtained via reference mapping). (XLSX 13 kb) [file 40168_2017_359_MOESM9_ESM.xlsx]

## Sheet: Table S8
Bacterial species differentially abundant between each of the ADS and ALC groups and the control group (for the composition obtained via reference mapping).
	Mean abundance for the case group, %	Standard deviation of abundance for the case group, %	Mean abundance for the control group, %	Standard deviation of abundance for the control group, %	Adjusted p-value
Increased in ADS patients in comparison with the control group
Citrobacter_koseri_ATCC_BAA_895	0.0575	0.2438	0.0018	0.0056	0.0009
Klebsiella_pneumoniae_342	0.1699	0.4443	0.0332	0.1976	0
Lactobacillus_salivarius_UCC118	0.2661	0.7506	0.0541	0.2372	0
Lactococcus_lactis_subsp_cremoris_NZ9000	0.2137	0.4647	0.1859	1.0594	0.0009
Decreased in ADS patients in comparison with the control group
Acidaminococcus_sp_D21	0.0571	0.1746	0.0585	0.0463	0.0006
Akkermansia_muciniphila_ATCC_BAA_835	0.5321	2.0844	0.8262	2.2659	0.0003
Alistipes_putredinis_DSM_17216	0.7501	1.2349	1.6132	1.9426	0.0001
Bacteroides_pectinophilus_ATCC_43243	0.4484	0.3965	1.2429	3.747	0.0003
Clostridiales_sp_SS3_4	0.3481	0.2519	0.5615	0.4457	0.0001
Clostridium_sp_SS2_1	0.392	1.0674	0.6835	1.0141	0
Coprococcus_eutactus_ATCC_27759	0.632	1.9725	2.0949	4.563	0.0001
Coprococcus_sp_ART55_1	1.2014	2.0332	2.1741	3.5104	0.0003
Eubacterium_eligens_ATCC_27750	1.1842	2.1389	2.3558	3.2023	0.0006
Faecalibacterium_prausnitzii_L2_6	1.2016	1.3867	1.6965	1.341	0.0007
Roseburia_hominis_A2_183	0.5608	0.6483	0.7413	0.4088	0.0003
Roseburia_intestinalis_XB6B4	1.4711	2.2685	2.1431	2.0857	0.0007
Ruminococcus_lactaris_ATCC_29176	0.459	1.1839	0.7499	0.8037	0.0001
Ruminococcus_sp_5_1_39BFAA	1.394	2.1626	1.8264	2.8565	0.0006
Streptococcus_infantarius_subsp_infantarius_ATCC_BAA_102	0.0234	0.1506	0.0267	0.0565	0.0001
Increased in ALC patients in comparison with the control group
Bifidobacterium_breve_DSM_20213	0.1703	0.3934	0.0129	0.0284	0.0058
Bifidobacterium_longum_subsp_infantis_ATCC_15697	0.6206	1.6136	0.0456	0.0934	0.0021
Bifidobacterium_longum_subsp_longum_JDM301	1.3013	3.4604	0.0933	0.1882	0.0021
Lactobacillus_antri_DSM_16041	0.1216	0.2798	0.0195	0.1472	0.0051
Lactobacillus_crispatus_ST1	0.1944	0.5469	0.0044	0.0211	0.0021
Lactobacillus_salivarius_UCC118	3.0323	7.267	0.0541	0.2372	0.0011
Streptococcus_mutans_UA159	0.1129	0.3172	0.006	0.0226	0.0004
Streptococcus_thermophilus_LMD_9	1.2179	1.8053	0.2693	0.569	0.0002
Decreased in ALC patients in comparison with the control group
Acidaminococcus_sp_D21	0.0058	0.0225	0.0585	0.0463	0
Alistipes_putredinis_DSM_17216	0.4166	1.0871	1.6132	1.9426	0
Alistipes_shahii_WAL_8301	0.1237	0.2486	0.2774	0.3896	0.0002
Anaerotruncus_colihominis_DSM_17241	0.083	0.068	0.1942	0.1824	0.0002
Bacteroides_coprocola_DSM_17136	0.185	0.4061	0.7332	1.9092	0.0005
Bacteroides_coprophilus_DSM_18228	0.1181	0.1544	0.3561	0.4107	0.0001
Bacteroides_pectinophilus_ATCC_43243	0.2896	0.211	1.2429	3.747	0
Bacteroides_uniformis_ATCC_8492	1.2339	2.5966	1.9373	2.423	0.0011
Barnesiella_intestinihominis_YIT_11860	0.3101	0.7019	0.4808	0.5415	0.0016
Butyrivibrio_crossotus_DSM_2876	0.6909	2.8101	1.3319	4.0137	0
Clostridiales_sp_SS3_4	0.3641	0.4145	0.5615	0.4457	0.0008
Clostridium_hathewayi_DSM_13479	0.0342	0.0797	0.0931	0.3105	0.0005
Clostridium_methylpentosum_DSM_5476	0.0053	0.0137	0.0339	0.0537	0.0004
Clostridium_saccharolyticum_like_K10	0.069	0.0579	0.1548	0.1114	0.0001
Clostridium_sp_D5	0.0159	0.0261	0.0498	0.0504	0.0004
Clostridium_sp_L2_50	0.5361	1.299	2.4524	4.4685	0.0001
Coprococcus_eutactus_ATCC_27759	0.2572	0.4508	2.0949	4.563	0
Coprococcus_sp_ART55_1	1.128	3.0262	2.1741	3.5104	0.0004
Eubacterium_eligens_ATCC_27750	0.9776	1.806	2.3558	3.2023	0.0004
Eubacterium_siraeum_70_3	0.1519	0.1692	0.4887	0.9503	0.0004
Faecalibacterium_cf_prausnitzii_KLE1255	1.2798	1.8041	3.298	3.6568	0.0002
Faecalibacterium_prausnitzii_L2_6	0.7995	0.8041	1.6965	1.341	0.0002
Faecalibacterium_prausnitzii_SL3_3	1.1414	1.344	3.0285	2.4525	0
Lactobacillus_ruminis_ATCC_25644	0.0058	0.0302	0.2272	0.8946	0.0005
Odoribacter_splanchnicus_DSM_20712	0.1973	0.4133	0.4179	0.4427	0
Parabacteroides_distasonis_ATCC_8503	0.395	0.7974	0.5616	0.8294	0.0016
Paraprevotella_xylaniphila_YIT_11841	0.0711	0.1035	0.3182	0.3817	0.0001
Phascolarctobacterium_sp_YIT_12067	1.0505	3.6132	1.1086	1.9356	0.0001
Prevotella_copri_DSM_18205	5.6593	9.218	20.018	22.3464	0.0001
Prevotella_stercorea_DSM_18206	0.334	0.679	1.1457	1.7283	0.0004
Roseburia_intestinalis_XB6B4	1.1082	1.5469	2.1431	2.0857	0.0004
Roseburia_inulinivorans_DSM_16841	1.8404	3.6714	2.2115	1.5707	0.0001
Ruminococcaceae_bacterium_D16	0.1362	0.1039	0.3843	0.2985	0
Ruminococcus_lactaris_ATCC_29176	0.3658	0.991	0.7499	0.8037	0.0001
Ruminococcus_sp_18P13	0.0133	0.0465	0.1184	0.1764	0
Tannerella_sp_6_1_58FAA_CT1	0.0796	0.1963	0.1492	0.2615	0.0004
Increased in ADS patients in comparison with the ALC patients
Bacteroides_uniformis_ATCC_8492	3.5341	5.4694	1.2339	2.5966	0.0001
Bilophila_wadsworthia_3_1_6	0.09	0.1043	0.0292	0.0723	0.0003
Lactobacillus_ruminis_ATCC_25644	1.3665	7.6062	0.0058	0.0302	0.0003
Odoribacter_splanchnicus_DSM_20712	0.4106	0.6881	0.1973	0.4133	0.0003
Parabacteroides_distasonis_ATCC_8503	0.8014	0.8526	0.395	0.7974	0.0001
Paraprevotella_xylaniphila_YIT_11841	0.2256	0.2065	0.0711	0.1035	0.0001
Ruminococcus_sp_18P13	0.5163	1.3319	0.0133	0.0465	0.0001
Decreased in ADS patients in comparison with the ALC patients
Clostridium_sp_SS2_1	0.392	1.0674	1.2436	1.4504	0.0003
Streptococcus_infantarius_subsp_infantarius_ATCC_BAA_102	0.0234	0.1506	0.0927	0.2274	0.0003
Streptococcus_thermophilus_LMD_9	0.2947	0.8078	1.2179	1.8053	0.0001
