# Supplementary material for: Links of gut microbiota composition with alcohol dependence syndrome and alcoholic liver disease
Source: Microbiome. 2017 Oct 17;5:141. doi: 10.1186/s40168-017-0359-2 (PMC5645934; doi:10.1186/s40168-017-0359-2)
Supplement: Supplementary file 10 — Bacterial genera differentially abundant between each of the ADS and ALC groups and the control group (for the composition obtained via MetaPhlAn2). (XLSX 9 kb) [file 40168_2017_359_MOESM10_ESM.xlsx]

## Sheet: Table S9
Bacterial genera differentially abundant between each of the ADS and ALC groups and the control group (for the composition obtained via MetaPhlAn2).
	Mean abundance for the case group, %	Standard deviation of abundance for the case group, %	Mean abundance for the control group, %	Standard deviation of abundance for the control group, %	Adjusted p-value
Increased in ADS patients in comparison with the control group
Klebsiella	0.3756	1.2161	0.0258	0.1523	0
Oscillibacter	0.4461	1.4363	0.0844	0.1686	0.0003
Viruses_noname	0.014	0.0357	0	0	0.0003
Decreased in ADS patients in comparison with the control group
Akkermansia	0.7043	2.8392	0.8089	2.0166	0.0007
Dialister	0.6163	2.4252	0.7766	2.0541	0.0003
Spiroplasma	0	0	0.1483	0.5985	0.0005
Increased in ALC patients in comparison with the control group
Bifidobacterium	13.1516	20.4159	1.6897	2.7459	0.0013
Streptococcus	3.7677	5.2298	0.8369	1.3902	0.0006
Decreased in ALC patients in comparison with the control group
Alistipes	0.9202	1.9744	2.5315	2.7072	0.0001
Butyrivibrio	0.7515	3.8586	1.3138	5.2058	0
Eubacterium	9.2404	10.0734	15.9041	9.5221	0.0008
Faecalibacterium	2.7059	3.3814	5.2511	4.7733	0.0005
Odoribacter	0.2142	0.6122	0.5409	0.7031	0.0001
Potyvirus	0	0	0.01	0.0236	0.0001
Prevotella	4.8884	8.9684	16.6344	20.3212	0.0001
Subdoligranulum	2.2625	2.684	5.196	5.4727	0.0008
