# Supplementary material for: Links of gut microbiota composition with alcohol dependence syndrome and alcoholic liver disease
Source: Microbiome. 2017 Oct 17;5:141. doi: 10.1186/s40168-017-0359-2 (PMC5645934; doi:10.1186/s40168-017-0359-2)
Supplement: Supplementary file 11 — Bacterial species differentially abundant between each of the ADS and ALC groups and the control group (for the composition obtained via MetaPhlAn2). (XLSX 10 kb) [file 40168_2017_359_MOESM11_ESM.xlsx]

## Sheet: Table S10
Bacterial species differentially abundant between each of the ADS and ALC groups and the control group (for the composition obtained via MetaPhlAn2).
	Mean abundance for the case group, %	Standard deviation of abundance for the case group, %	Mean abundance for the control group, %	Standard deviation of abundance for the control group, %	Adjusted p-value
Increased in ADS patients in comparison with the control group
Klebsiella_pneumoniae	0.3753	1.1892	0.0258	0.1523	0
Lactobacillus_salivarius	0.368	1.0732	0.0643	0.3086	0
Ruminococcus_gnavus	1.5323	4.5746	0.0273	0.0941	0
Decreased in ADS patients in comparison with the control group
Alistipes_putredinis	0.8535	1.5362	1.8944	2.2856	0
Coprococcus_eutactus	0.6387	3.169	2.0914	5.4364	0
Ruminococcus_lactaris	0.4913	2.1014	1.1055	1.764	0
Streptococcus_infantarius	0.022	0.1823	0.0123	0.0348	0.0002
Increased in ALC patients in comparison with the control group
Bifidobacterium_dentium	0.066	0.1858	0.0041	0.0294	0.0001
Lactobacillus_salivarius	3.461	7.8402	0.0643	0.3086	0
Ruminococcus_gnavus	1.1993	2.1519	0.0273	0.0941	0.0002
Streptococcus_mutans	0.1352	0.4148	0.0059	0.0337	0
Streptococcus_thermophilus	1.1692	2.1329	0.2631	0.6278	0.0001
Decreased in ALC patients in comparison with the control group
Alistipes_putredinis	0.4979	1.4757	1.8944	2.2856	0
Alistipes_shahii	0.0975	0.2722	0.2529	0.4426	0
Bacteroides_coprocola	0	0	0.6326	2.2783	0.0002
Bacteroides_massiliensis	0.249	0.8854	1.2891	4.0703	0.0002
Butyrivibrio_crossotus	0.7479	3.8394	1.3138	5.2058	0
Coprococcus_eutactus	0.0002	0.0011	2.0914	5.4364	0
Eubacterium_eligens	0.943	2.0688	2.3469	3.6093	0.0002
Faecalibacterium_prausnitzii	2.4676	2.979	5.2511	4.7733	0.0002
Prevotella_copri	4.4181	7.8835	16.0944	19.8838	0.0001
Roseburia_intestinalis	1.3584	2.8048	2.6834	3.2125	0.0002
Roseburia_inulinivorans	1.8969	4.6492	2.1763	1.9738	0.0002
Ruminococcus_lactaris	0.3268	1.4687	1.1055	1.764	0
