# Supplementary material for: Links of gut microbiota composition with alcohol dependence syndrome and alcoholic liver disease
Source: Microbiome. 2017 Oct 17;5:141. doi: 10.1186/s40168-017-0359-2 (PMC5645934; doi:10.1186/s40168-017-0359-2)
Supplement: Supplementary file 13 — Associations between the levels of gut microbial genera and clinical factors. The table contains the coefficients of linear model obtained by applying MaAsLin method to the reference-mapping based taxonomic composition vectors (adjusted p-value < 0.05). Positive values denote direct association between the factor and the relative abundance of the respective taxon, while negative values denote reverse association. Each empty cell denotes that no significant association was detected between the respective factor and taxon. (XLSX 8 kb) [file 40168_2017_359_MOESM13_ESM.xlsx]

## Sheet: Table S11
Associations between the levels of gut microbial genera and clinical factors.
Genus	Alcoholism	Сirrhosis
Prevotella		-0.19493
Coprococcus	-0.0894559
Faecalibacterium	-0.0753173
Roseburia	-0.044779
Parabacteroides		-0.0417309
Phascolarctobacterium		-0.0340221
Paraprevotella		-0.0247987
Ruminococcaceae		-0.0214907
Odoribacter		-0.0212315
Clostridiales	-0.0139164
Bilophila		-0.0129796
Marvinbryantia	-0.00440939
Lactococcus	0.0120628	-0.0144925
Gordonibacter		0.00511134
Klebsiella	0.00799457
Lactobacillus	0.0258636
Streptococcus		0.0410073
