# Supplementary material for: Links of gut microbiota composition with alcohol dependence syndrome and alcoholic liver disease
Source: Microbiome. 2017 Oct 17;5:141. doi: 10.1186/s40168-017-0359-2 (PMC5645934; doi:10.1186/s40168-017-0359-2)
Supplement: Supplementary file 14 — Associations between the levels of gut microbial species and clinical factors (MaAsLin method, adjusted p-value < 0.05). (XLSX 11 kb) [file 40168_2017_359_MOESM14_ESM.xlsx]

## Sheet: Table S12
Associations between the levels of gut microbial species and clinical factors.
Species	Alcoholism	Cirrhosis	Male gender
Prevotella_copri_DSM_18205		-0.191492
Alistipes_putredinis_DSM_17216	-0.0514436
Bacteroides_uniformis_ATCC_8492		-0.0502497
Eubacterium_eligens_ATCC_27750	-0.0430512
Faecalibacterium_cf_prausnitzii_KLE1255	-0.0353974
Roseburia_intestinalis_XB6B4	-0.0346674
Phascolarctobacterium_sp_YIT_12067		-0.0340221
Coprococcus_sp_ART55_1	-0.0333515
Faecalibacterium_prausnitzii_SL3_3	-0.0331235
Parabacteroides_merdae_ATCC_43184		-0.0320461
Parabacteroides_distasonis_ATCC_8503		-0.0319892
Faecalibacterium_prausnitzii_L2_6	-0.028327
Clostridium_sp_L2_50		-0.0273353
Ruminococcus_lactaris_ATCC_29176	-0.0268511
Paraprevotella_xylaniphila_YIT_11841		-0.0247987
Ruminococcus_sp_18P13		-0.0242279
Bacteroides_thetaiotaomicron_VPI_5482		-0.0219119
Bacteroides_ovatus_ATCC_8483		-0.0216827
Bacteroides_coprocola_DSM_17136		-0.021441
Odoribacter_splanchnicus_DSM_20712		-0.0206427
Bacteroides_coprophilus_DSM_18228		-0.0188928
Acidaminococcus_sp_D21	-0.00872946	-0.0100974
Bacteroides_pectinophilus_ATCC_43243	-0.01836
Coprococcus_eutactus_ATCC_27759	-0.0176952
Prevotella_disiens_FB035_09AN		-0.0170218
Bacteroides_plebeius_DSM_17135		-0.0162338
Bacteroides_xylanisolvens_XB1A		-0.0160444
Eubacterium_siraeum_70_3		-0.0158822
Alistipes_shahii_WAL_8301		-0.0158457
Ruminococcaceae_bacterium_D16		-0.0148818
Roseburia_hominis_A2_183	-0.0144735
Bacteroides_cellulosilyticus_DSM_14838		-0.0137221
Bilophila_wadsworthia_3_1_6		-0.0129796
Clostridium_saccharolyticum_like_K10		-0.0129513
Butyrivibrio_crossotus_DSM_2876		-0.0126649
Clostridiales_sp_SS3_4	-0.0125811
Pseudoflavonifractor_capillosus_ATCC_29799		-0.0124184
Eubacterium_ventriosum_ATCC_27560	-0.0121059
Parabacteroides_johnsonii_DSM_18315		-0.0115732
Lactobacillus_ruminis_ATCC_25644		-0.011449
Bacteroides_fluxus_YIT_12057		-0.0113419
Erysipelotrichaceae_bacterium_5_2_54FAA		-0.0108818
Lachnospiraceae_bacterium_3_1_57FAA_CT1		-0.009537
Anaerostipes_caccae_DSM_14662	-0.00824027
Clostridium_methylpentosum_DSM_5476		-0.00768286
Clostridium_asparagiforme_DSM_15981		-0.0075773
Clostridium_hathewayi_DSM_13479	-0.00687461
Clostridium_citroniae_WAL_17108	-0.00680834
Dialister_invisus_DSM_15470	-0.00677226
Clostridiales_bacterium_1_7_47FAA	-0.00653633
Marvinbryantia_formatexigens_DSM_14469	-0.00440939
Prevotella_salivae_DSM_15606	-0.0038395
Lactobacillus_brevis_ATCC_367			-0.00302227
Slackia_piriformis_YIT_12062	-0.00251201
Lactococcus_lactis_subsp_cremoris_NZ9000	0.0120628	-0.0144925
Streptococcus_infantarius_subsp_infantarius_ATCC_BAA_102	-0.00620683	0.00755213
Streptococcus_equinus_ATCC_9812		0.00307143
Salmonella_enterica_subsp_enterica_serovar_Typhimurium_LT2	0.00345747
Enterobacter_cloacae_subsp_cloacae_ATCC_13047	0.00441651
Lactobacillus_delbrueckii_subsp_bulgaricus_ATCC_11842		0.0049843
Gordonibacter_pamelaeae_7_10_1_b		0.00511134
Streptococcus_mutans_UA159	0.00585116
Lactobacillus_salivarius_UCC118	0.00692872
Lactobacillus_gasseri_ATCC_33323	0.00698505
Lactobacillus_ultunensis_DSM_16047_		0.00726163
Klebsiella_pneumoniae_342	0.00799457
Streptococcus_sp_C150		0.00925664
Bifidobacterium_dentium_Bd1		0.0101843
Escherichia_fergusonii_ATCC_35469	0.010461
Lactobacillus_antri_DSM_16041		0.0115154
Clostridium_sp_HGF2	0.0123795
Bifidobacterium_animalis_subsp_lactis_V9		0.0136548
Bifidobacterium_longum_subsp_infantis_ATCC_15697	0.0147984
Lactobacillus_crispatus_ST1		0.0166387
Lactobacillus_oris_PB013_T2_3		0.0259064
Streptococcus_thermophilus_LMD_9		0.0282336
Ruminococcus_sp_5_1_39BFAA		0.0542929
