# Supplementary material for: Links of gut microbiota composition with alcohol dependence syndrome and alcoholic liver disease
Source: Microbiome. 2017 Oct 17;5:141. doi: 10.1186/s40168-017-0359-2 (PMC5645934; doi:10.1186/s40168-017-0359-2)
Supplement: Supplementary file 15 — Metabolic pathways differentially abundant in ALC patients in comparison with the control group. (XLSX 8 kb) [file 40168_2017_359_MOESM15_ESM.xlsx]

## Sheet: Table S13
Metabolic pathways differentially abundant in ALC patients in comparison with the control group.
The values in the "p adj dist.dir.up" column denote the significance for the pathways decreased in the patients, and "p adj dist.dir.dn" - for the increased ones.
Description	ID	Genes tot	p adj dist.dir.up	p adj dist.dir.dn	Genes up	Genes down
Galactose metabolism	ko00052	57		0	9	33
Porphyrin and chlorophyll metabolism	ko00860	105		0	21	39
ABC transporters	ko02010	325		0	81	118
Phosphotransferase system (PTS)	ko02060	75		0	7	60
Fructose and mannose metabolism	ko00051	66		0.00775	25	33
Glutathione metabolism	ko00480	38		0.0088571	7	13
Biosynthesis of siderophore group nonribosomal peptides	ko01053	32		0.034875	5	12
Bacterial chemotaxis	ko02030	26	0.0051667		20	4
Flagellar assembly	ko02040	41	0		32	5
Ribosome	ko03010	144	0		72	1
