# Supplementary material for: Links of gut microbiota composition with alcohol dependence syndrome and alcoholic liver disease
Source: Microbiome. 2017 Oct 17;5:141. doi: 10.1186/s40168-017-0359-2 (PMC5645934; doi:10.1186/s40168-017-0359-2)
Supplement: Supplementary file 16 — Metabolic pathways differentially abundant in ADS patients in comparison with the control group. (XLSX 8 kb) [file 40168_2017_359_MOESM16_ESM.xlsx]

## Sheet: Table S14
Metabolic pathways differentially abundant in ADS patients in comparison with the control group.
The values in the "p adj dist.dir.up" column denote the significance for the pathways decreased in the patients, and "p adj dist.dir.dn" - for the increased ones.
Description	ID	Genes tot	p adj dist.dir.up	p adj dist.dir.dn	Genes up	Genes down
Phosphotransferase system (PTS)	ko02060	75		0	9	58
Pyrimidine metabolism	ko00240	150	0.0058125		44	34
Phenylalanine, tyrosine and tryptophan biosynthesis	ko00400	62	0.048714		21	13
Selenocompound metabolism	ko00450	29	0.021462		14	6
Methane metabolism	ko00680	186	0.0068889		59	44
Aminoacyl-tRNA biosynthesis	ko00970	64	0		28	7
Bacterial chemotaxis	ko02030	26	0.0025833		16	8
Flagellar assembly	ko02040	41	0		28	9
Ribosome	ko03010	144	0		57	16
