# Supplementary material for: Links of gut microbiota composition with alcohol dependence syndrome and alcoholic liver disease
Source: Microbiome. 2017 Oct 17;5:141. doi: 10.1186/s40168-017-0359-2 (PMC5645934; doi:10.1186/s40168-017-0359-2)
Supplement: Supplementary file 17 — Gene groups related to alcohol metabolism differentially abundant in the metagenomes of ALC and ADS patients in comparison with the control group. The table contains the mean and the standard deviation of the relative abundance of KEGG Orthology Groups. (XLSX 9 kb) [file 40168_2017_359_MOESM17_ESM.xlsx]

## Sheet: Table S15
Gene groups related to alcohol metabolism differentially abundant in the metagenomes of ALC and ADS patients in comparison with the control group
Gene group	FDR adj. p-value	Mean, control group	SD, control group	Mean, patients	SD, patients	Annotation
Increased in ADS patients in comparison with the control group
K13788	0.0008	5.03	11.4	7.55	9.5	phosphate acetyltransferase [EC:2.3.1.8]
K00121	0.0088	1.78	2.73	13.75	31.64	S-(hydroxymethyl)glutathione dehydrogenase / alcohol dehydrogenase [EC:1.1.1.284 1.1.1.1]
K00138	0.0068	0.71	1.5	7.14	19.09	aldehyde dehydrogenase [EC:1.2.1.-]
K04073	0.0001	0.31	0.45	4.11	10.41	acetaldehyde dehydrogenase [EC:1.2.1.10]
K04022	0.0003	0.25	0.47	3.36	8.32	alcohol dehydrogenase
K00129	0	0.09	0.21	2.72	8.65	aldehyde dehydrogenase (NAD(P)+) [EC:1.2.1.5]
Increased in ALC patients in comparison with the control group
K04072	0.0017	156.83	81.28	260.02	134.47	acetaldehyde dehydrogenase / alcohol dehydrogenase [EC:1.2.1.10 1.1.1.1]
K00001	0.0068	123.23	50.72	168.78	87.09	alcohol dehydrogenase [EC:1.1.1.1]
K13954	0.0063	80.92	33.66	125.07	81.52	alcohol dehydrogenase [EC:1.1.1.1]
K00128	0.0017	66.86	28.63	103.76	55.6	aldehyde dehydrogenase (NAD+) [EC:1.2.1.3]
K00002	0.0023	32.41	18.15	51.74	31.78	alcohol dehydrogenase (NADP+) [EC:1.1.1.2]
K13953	0.0017	9.84	14.8	28.37	36.91	alcohol dehydrogenase, propanol-preferring [EC:1.1.1.1]
K13788	0.0002	5.03	11.4	24.89	38.82	phosphate acetyltransferase [EC:2.3.1.8]
K00121	0.0132	1.78	2.73	23.17	102.68	S-(hydroxymethyl)glutathione dehydrogenase / alcohol dehydrogenase [EC:1.1.1.284 1.1.1.1]
K00129	0.0017	0.09	0.21	1.8	3.38	aldehyde dehydrogenase (NAD(P)+) [EC:1.2.1.5]
Decreased in ADS patients in comparison with the control group
K00925	0.0204	368.09	47.75	351.69	83.61	acetate kinase [EC:2.7.2.1]
K00625	0.0027	262.57	34.92	234.51	47.88	phosphate acetyltransferase [EC:2.3.1.8]
K11440	0.0204	0.46	0.46	0.34	0.56	choline dehydrogenase [EC:1.1.1.1]
Decreased in ALC patients in comparison with the control group
K01895	0.0239	142.34	37.23	109.64	59.64	acetyl-CoA synthetase [EC:6.2.1.1]
K11440	0.0011	0.46	0.46	0.16	0.28	choline dehydrogenase [EC:1.1.1.1]
