# Supplementary material for: Links of gut microbiota composition with alcohol dependence syndrome and alcoholic liver disease
Source: Microbiome. 2017 Oct 17;5:141. doi: 10.1186/s40168-017-0359-2 (PMC5645934; doi:10.1186/s40168-017-0359-2)
Supplement: Supplementary file 18 — Virulence factors genes with increased abundance in ALC patients in comparison with the control group. (XLSX 12 kb) [file 40168_2017_359_MOESM18_ESM.xlsx]

## Sheet: Table S16
Virulence factors genes with increased abundance in ALC patients in comparison with the control group.
VFDB gene ID	FDR adj. p-value	Mean, group 1	SD, group 1	Mean, group 2	SD, group 2	Gene annotation
VFG002413(gi:15799999)	0.0002	0.78	1.94	6.73	14.73	(ykgK/ecpR) regulator protein EcpR [ECP (VF0404)] [Escherichia coli O157:H7 str. EDL933]
VFG000872(gi:26251200)	0.0028	0.59	1.04	7.17	19.01	(fimE) Type 1 fimbriae Regulatory protein fimE [Type 1 fimbriae (VF0221)] [Escherichia coli CFT073]
VFG001443(gi:7188818)	0.0002	0.57	1.07	7.12	16.98	(ompA) outer membrane protein A [OmpA (VF0236)] [Escherichia coli O18:K1:H7 str. RS218]
VFG002416(gi:15799995)	0.0002	0.52	1.07	6.35	16.95	(yagW/ecpD) polymerized tip adhesin of ECP fibers [ECP (VF0404)] [Escherichia coli O157:H7 str. EDL933]
VFG000874(gi:26251202)	0.0026	0.5	0.81	6.95	19.35	(fimI) Fimbrin-like protein fimI precursor [Type 1 fimbriae (VF0221)] [Escherichia coli CFT073]
VFG000457(gi:16764499)	0.0027	0.39	0.72	6.16	16.41	(csgB) minor curlin subunit precursor, curli nucleator protein CsgB [Agf (VF0103)] [Salmonella enterica subsp. enterica serovar Typhimurium str. LT2]
VFG000878(gi:26251207)	0.0002	0.39	0.72	6.19	15.92	(fimG) FimG protein precursor [Type 1 fimbriae (VF0221)] [Escherichia coli CFT073]
VFG000875(gi:26251203)	0.0022	0.36	0.69	6.11	17.85	(fimC) Chaperone protein fimC precursor [Type 1 fimbriae (VF0221)] [Escherichia coli CFT073]
VFG000923(gi:26246561)	0.0002	0.33	0.61	4.95	12.89	(fepA) ferrienterobactin outer membrane transporter [Enterobactin (VF0228)] [Escherichia coli CFT073]
VFG000876(gi:26251204)	0.0028	0.31	0.56	4.07	10.39	(fimD) Outer membrane usher protein fimD precursor [Type 1 fimbriae (VF0221)] [Escherichia coli CFT073]
VFG002415(gi:15799996)	0.0002	0.31	0.56	4.82	13.1	(yagX/ecpC) E. coli common pilus usher EcpC [ECP (VF0404)] [Escherichia coli O157:H7 str. EDL933]
VFG044159(gi:26246563)	0.0013	0.31	0.44	4.64	12.07	NA
VFG002414(gi:15799998)	0.0002	0.27	0.6	3.72	9.72	(yagZ/ecpA) E. coli common pilus structural subunit EcpA [ECP (VF0404)] [Escherichia coli O157:H7 str. EDL933]
VFG000931(gi:26246572)	0.0003	0.25	0.47	3.77	10.35	(entC) isochorismate synthase 1 [Enterobactin (VF0228)] [Escherichia coli CFT073]
VFG000358(gi:16122154)	0.0028	0.24	0.51	2.83	7.6	(fyuA) pesticin/yersiniabactin receptor protein [Yersiniabactin (VF0136)] [Yersinia pestis CO92]
VFG000364(gi:16122160)	0.0034	0.24	0.38	2.8	7.77	(ybtA) transcriptional regulator YbtA [Yersiniabactin (VF0136)] [Yersinia pestis CO92]
VFG000934(gi:26246575)	0.0003	0.24	0.49	3.49	9.56	(entA) 2,3-dihydro-2,3-dihydroxybenzoate dehydrogenase [Enterobactin (VF0228)] [Escherichia coli CFT073]
VFG000920(gi:26250137)	0.0034	0.23	0.52	4.08	11.95	(chuX) putative heme-binding protein ChuX [Chu (VF0227)] [Escherichia coli CFT073]
VFG013067(gi:82778667)	0.0034	0.23	0.52	4.08	11.95	(shuX) shu locus protein ShuX [Shu (VF0256)] [Shigella dysenteriae Sd197]
VFG044165(gi:26246570)	0.0021	0.23	0.35	3.5	9.5	NA
VFG000877(gi:26251205)	0.0002	0.22	0.48	4.16	10.94	(fimF) FimF protein precursor [Type 1 fimbriae (VF0221)] [Escherichia coli CFT073]
VFG000930(gi:26246565)	0.0039	0.22	0.33	3.81	10.42	(entF) enterobactin synthase multienzyme complex component, ATP-dependent [Enterobactin (VF0228)] [Escherichia coli CFT073]
VFG000918(gi:26250135)	0.0034	0.21	0.48	3.81	11.8	(chuT) periplasmic heme-binding protein ChuT [Chu (VF0227)] [Escherichia coli CFT073]
VFG000924(gi:26246571)	0.0022	0.21	0.31	3.76	9.78	(fepB) ferrienterobactin ABC transporter periplasmic binding protein [Enterobactin (VF0228)] [Escherichia coli CFT073]
VFG002052(gi:82778256)	0.0034	0.21	0.44	2.98	9.69	(gspI) general secretion pathway protein I [T2SS (VF0333)] [Shigella dysenteriae Sd197]
VFG002054(gi:82778258)	0.0026	0.21	0.37	3.54	10.8	(gspK) general secretion pathway protein K [T2SS (VF0333)] [Shigella dysenteriae Sd197]
VFG002412(gi:15799997)	0.0002	0.21	0.52	2.69	7.4	(yagY/ecpB) E. coli common pilus chaperone EcpB [ECP (VF0404)] [Escherichia coli O157:H7 str. EDL933]
VFG013065(gi:82778668)	0.0034	0.21	0.48	3.81	11.8	(shuT) periplasmic binding protein ShuT [Shu (VF0256)] [Shigella dysenteriae Sd197]
VFG000365(gi:16122161)	0.0016	0.2	0.37	2.6	7.45	(ybtP) lipoprotein inner membrane ABC-transporter [Yersiniabactin (VF0136)] [Yersinia pestis CO92]
VFG000879(gi:26251208)	0.0008	0.18	0.37	2.24	6.37	(fimH) FimH protein precursor [Type 1 fimbriae (VF0221)] [Escherichia coli CFT073]
VFG000928(gi:26246568)	0.0041	0.17	0.27	2.77	7.7	(fepG) iron-enterobactin ABC transporter permease [Enterobactin (VF0228)] [Escherichia coli CFT073]
VFG000366(gi:16122162)	0.0027	0.15	0.28	2.07	6.18	(ybtQ) inner membrane ABC-transporter YbtQ [Yersiniabactin (VF0136)] [Yersinia pestis CO92]
VFG000361(gi:16122157)	0.0034	0.14	0.24	1.57	4.42	(ybtU) yersiniabactin biosynthetic protein YbtU [Yersiniabactin (VF0136)] [Yersinia pestis CO92]
VFG000367(gi:16122163)	0.0016	0.14	0.29	1.72	4.81	(ybtX) putative signal transducer [Yersiniabactin (VF0136)] [Yersinia pestis CO92]
VFG002047(gi:82778251)	0.004	0.14	0.2	3.16	11.54	(gspD) general secretion pathway protein D [T2SS (VF0333)] [Shigella dysenteriae Sd197]
VFG002048(gi:82778252)	0.0003	0.14	0.27	2.96	9.06	(gspE) general secretion pathway protein E [T2SS (VF0333)] [Shigella dysenteriae Sd197]
VFG002049(gi:82778253)	0.0025	0.14	0.21	2.94	9.57	(gspF) general secretion pathway protein F [T2SS (VF0333)] [Shigella dysenteriae Sd197]
VFG000359(gi:16122155)	0.0016	0.13	0.26	1.91	5.41	(ybtE) yersiniabactin siderophore biosynthetic protein [Yersiniabactin (VF0136)] [Yersinia pestis CO92]
VFG000368(gi:16122164)	0.0002	0.13	0.31	2.02	5.6	(ybtS) salicylate synthase Irp9 [Yersiniabactin (VF0136)] [Yersinia pestis CO92]
VFG000926(gi:26246569)	0.0008	0.13	0.22	2	4.97	(fepD) ferrienterobactin ABC transporter permease [Enterobactin (VF0228)] [Escherichia coli CFT073]
VFG002051(gi:82778255)	0.0022	0.13	0.21	2.83	9.13	(gspH) general secretion pathway protein H [T2SS (VF0333)] [Shigella dysenteriae Sd197]
VFG000360(gi:16122156)	0.0012	0.11	0.23	2.01	6.21	(ybtT) yersiniabactin biosynthetic protein YbtT [Yersiniabactin (VF0136)] [Yersinia pestis CO92]
VFG001827(gi:82524744)	0.0016	0.11	0.42	5.55	23.76	(senB) enterotoxin [ShET2 (VF0258)] [Shigella flexneri 2a str. 301]
VFG000363(gi:16122159)	0.0012	0.1	0.19	1.34	3.8	(irp2) yersiniabactin biosynthetic protein Irp2 [Yersiniabactin (VF0136)] [Yersinia pestis CO92]
VFG000362(gi:16122158)	0.0025	0.09	0.16	1.22	3.57	(irp1) yersiniabactin biosynthetic protein Irp1 [Yersiniabactin (VF0136)] [Yersinia pestis CO92]
VFG000921(gi:26250138)	0.0026	0.09	0.29	2	6.12	(chuY) ChuY [Chu (VF0227)] [Escherichia coli CFT073]
VFG013068(gi:82778666)	0.0026	0.09	0.29	2	6.12	(shuY) shu locus protein ShuY [Shu (VF0256)] [Shigella dysenteriae Sd197]
VFG000932(gi:26246573)	0.0034	0.07	0.09	0.8	1.99	(entE) 2,3-dihydroxybenzoate-AMP ligase component of enterobactin synthase multienzyme complex [Enterobactin (VF0228)] [Escherichia coli CFT073]
VFG002056(gi:82778260)	0.0039	0.05	0.1	0.97	3.16	(gspM) general secretion pathway protein M [T2SS (VF0333)] [Shigella dysenteriae Sd197]
VFG000933(gi:26246574)	0.0002	0.04	0.15	0.56	1.58	(entB) isochorismatase [Enterobactin (VF0228)] [Escherichia coli CFT073]
VFG000925(gi:26246567)	0.0002	0.01	0.09	0.2	0.62	(fepC) ferrienterobactin ABC transporter ATPase [Enterobactin (VF0228)] [Escherichia coli CFT073]
